# Supplementary material for: Ordering sequential competitions to reduce order relevance: Soccer penalty shootouts
Source: PLoS One. 2020 Dec 30;15(12):e0243786. doi: 10.1371/journal.pone.0243786 (PMC7773190; doi:10.1371/journal.pone.0243786)
Supplement: S1 File — (CSV) [file pone.0243786.s001.csv]

competition	competition_ID	homeTeam	awayTeam	homeScore	awayScore	competition	competition_ID	day	month	year
1. Lig	tur-1-lig	Alanyaspor	Adana Demirspor	3	1	1. Lig	tur-1-lig	27	5	2016
Youth DFB-Junioren-Vereinspokal	a-junioren-dfb-junioren-vereinspokal	Holstein Kiel	Eintracht Frankfurt	7	6	Youth DFB-Junioren-Vereinspokal	a-junioren-dfb-junioren-vereinspokal	21	9	2008
Youth DFB-Junioren-Vereinspokal	a-junioren-dfb-junioren-vereinspokal	Holstein Kiel	Türkiyemspor Berlin	2	4	Youth DFB-Junioren-Vereinspokal	a-junioren-dfb-junioren-vereinspokal	23	11	2008
Youth DFB-Junioren-Vereinspokal	a-junioren-dfb-junioren-vereinspokal	FC St. Pauli	FC Ingolstadt 04	6	7	Youth DFB-Junioren-Vereinspokal	a-junioren-dfb-junioren-vereinspokal	2	10	2016
Youth DFB-Junioren-Vereinspokal	a-junioren-dfb-junioren-vereinspokal	FC Ingolstadt 04	SV Sandhausen	3	4	Youth DFB-Junioren-Vereinspokal	a-junioren-dfb-junioren-vereinspokal	30	9	2017
Youth DFB-Junioren-Vereinspokal	a-junioren-dfb-junioren-vereinspokal	SC Freiburg	VfL Bochum	3	2	Youth DFB-Junioren-Vereinspokal	a-junioren-dfb-junioren-vereinspokal	30	9	2017
Youth DFB-Junioren-Vereinspokal	a-junioren-dfb-junioren-vereinspokal	1. FC Saarbrücken	Türkiyemspor Berlin	6	4	Youth DFB-Junioren-Vereinspokal	a-junioren-dfb-junioren-vereinspokal	12	4	2009
Youth DFB-Junioren-Vereinspokal	a-junioren-dfb-junioren-vereinspokal	Fortuna Düsseldorf	VfL Bochum	5	6	Youth DFB-Junioren-Vereinspokal	a-junioren-dfb-junioren-vereinspokal	7	2	2010
Youth DFB-Junioren-Vereinspokal	a-junioren-dfb-junioren-vereinspokal	1. FC Saarbrücken	Borussia Dortmund	5	4	Youth DFB-Junioren-Vereinspokal	a-junioren-dfb-junioren-vereinspokal	14	11	2010
Youth DFB-Junioren-Vereinspokal	a-junioren-dfb-junioren-vereinspokal	VfL Wolfsburg	SC Freiburg	4	5	Youth DFB-Junioren-Vereinspokal	a-junioren-dfb-junioren-vereinspokal	21	4	2011
Youth DFB-Junioren-Vereinspokal	a-junioren-dfb-junioren-vereinspokal	FC Carl Zeiss Jena	1. FC Saarbrücken	5	2	Youth DFB-Junioren-Vereinspokal	a-junioren-dfb-junioren-vereinspokal	6	8	2011
Youth DFB-Junioren-Vereinspokal	a-junioren-dfb-junioren-vereinspokal	1. FC Nürnberg	Hertha BSC	3	6	Youth DFB-Junioren-Vereinspokal	a-junioren-dfb-junioren-vereinspokal	11	3	2012
Youth DFB-Junioren-Vereinspokal	a-junioren-dfb-junioren-vereinspokal	Chemnitzer FC	SC Freiburg	4	6	Youth DFB-Junioren-Vereinspokal	a-junioren-dfb-junioren-vereinspokal	16	10	2011
Youth DFB-Junioren-Vereinspokal	a-junioren-dfb-junioren-vereinspokal	Rot-Weiss Essen	1. FC Nürnberg	5	6	Youth DFB-Junioren-Vereinspokal	a-junioren-dfb-junioren-vereinspokal	16	10	2011
Youth DFB-Junioren-Vereinspokal	a-junioren-dfb-junioren-vereinspokal	RB Leipzig	Energie Cottbus	3	4	Youth DFB-Junioren-Vereinspokal	a-junioren-dfb-junioren-vereinspokal	5	9	2012
Youth DFB-Junioren-Vereinspokal	a-junioren-dfb-junioren-vereinspokal	Bor. Mönchengladbach	1. FC Kaiserslautern	3	6	Youth DFB-Junioren-Vereinspokal	a-junioren-dfb-junioren-vereinspokal	1	5	2013
Youth DFB-Junioren-Vereinspokal	a-junioren-dfb-junioren-vereinspokal	Hannover 96	FC Schalke 04	6	7	Youth DFB-Junioren-Vereinspokal	a-junioren-dfb-junioren-vereinspokal	30	3	2014
Youth DFB-Junioren-Vereinspokal	a-junioren-dfb-junioren-vereinspokal	RB Leipzig	FC Schalke 04	3	4	Youth DFB-Junioren-Vereinspokal	a-junioren-dfb-junioren-vereinspokal	14	12	2013
Youth DFB-Junioren-Vereinspokal	a-junioren-dfb-junioren-vereinspokal	Holstein Kiel	FSV Zwickau	4	3	Youth DFB-Junioren-Vereinspokal	a-junioren-dfb-junioren-vereinspokal	25	10	2015
Youth NextGen Series	a-junioren-nextgen-series	Paris Saint-Germain	Tottenham Hotspur	3	4	Youth NextGen Series	a-junioren-nextgen-series	20	2	2013
Youth Primavera Playoff	ita-a-junioren-primavera-playoff	Torino FC	ACF Fiorentina	3	2	Youth Primavera Playoff	ita-a-junioren-primavera-playoff	21	5	2016
A-League	aus-a-league	Sydney Croatia	Marconi-Fairfield	2	3	A-League	aus-a-league	9	9	1988
A-League	aus-a-league	Wollongong City	Sydney Croatia	3	4	A-League	aus-a-league	21	8	1988
A-League	aus-a-league	South Melbourne Hellas	Melbourne Croatia SC	6	7	A-League	aus-a-league	30	4	1990
A-League	aus-a-league	Melbourne Croatia SC	South Melbourne Hellas	4	5	A-League	aus-a-league	5	5	1991
A-League	aus-a-league	Marconi-Fairfield	Melitta Eagles	7	6	A-League	aus-a-league	14	4	1991
A-League	aus-a-league	Adelaide City FC	Morwell Falcons	3	4	A-League	aus-a-league	20	11	1994
A-League	aus-a-league	Adelaide City FC	Heidelberg United	7	8	A-League	aus-a-league	4	2	1995
A-League	aus-a-league	Brisbane Strikers	Adelaide City FC	4	2	A-League	aus-a-league	31	12	1994
A-League	aus-a-league	Brisbane Strikers	Morwell Falcons	2	4	A-League	aus-a-league	17	12	1994
A-League	aus-a-league	Brisbane Strikers	West Adelaide Hellas	5	3	A-League	aus-a-league	4	2	1995
A-League	aus-a-league	Melbourne Zebras SC	Morwell Falcons	4	3	A-League	aus-a-league	26	1	1995
A-League	aus-a-league	Melbourne Zebras SC	Marconi-Fairfield	5	4	A-League	aus-a-league	12	2	1995
A-League	aus-a-league	Melbourne Zebras SC	Parramatta Melita Eagles	5	3	A-League	aus-a-league	25	12	1994
A-League	aus-a-league	Melbourne Zebras SC	West Adelaide Hellas	2	4	A-League	aus-a-league	11	3	1995
A-League	aus-a-league	Morwell Falcons	Melbourne Zebras SC	3	4	A-League	aus-a-league	22	10	1994
A-League	aus-a-league	Morwell Falcons	Melbourne Knights	6	7	A-League	aus-a-league	10	12	1994
A-League	aus-a-league	Morwell Falcons	Wollongong City Wolves	2	4	A-League	aus-a-league	25	12	1994
A-League	aus-a-league	Morwell Falcons	South Melbourne Hellas	2	4	A-League	aus-a-league	29	1	1995
A-League	aus-a-league	Morwell Falcons	Sydney Olympic SC	2	3	A-League	aus-a-league	27	11	1994
A-League	aus-a-league	Morwell Falcons	West Adelaide Hellas	4	3	A-League	aus-a-league	25	3	1995
A-League	aus-a-league	Heidelberg United	Marconi-Fairfield	6	7	A-League	aus-a-league	27	11	1994
A-League	aus-a-league	Marconi-Fairfield	Brisbane Strikers	3	1	A-League	aus-a-league	9	4	1995
A-League	aus-a-league	Marconi-Fairfield	Melbourne Zebras SC	6	5	A-League	aus-a-league	20	11	1994
A-League	aus-a-league	Marconi-Fairfield	West Adelaide Hellas	4	2	A-League	aus-a-league	21	1	1995
A-League	aus-a-league	Parramatta Melita Eagles	Wollongong City Wolves	4	2	A-League	aus-a-league	27	11	1994
A-League	aus-a-league	Wollongong City Wolves	Marconi-Fairfield	2	0	A-League	aus-a-league	26	1	1995
A-League	aus-a-league	Wollongong City Wolves	Sydney United	1	3	A-League	aus-a-league	4	12	1994
A-League	aus-a-league	South Melbourne Hellas	Morwell Falcons	5	6	A-League	aus-a-league	5	11	1994
A-League	aus-a-league	South Melbourne Hellas	Melbourne Knights	5	4	A-League	aus-a-league	9	4	1995
A-League	aus-a-league	South Melbourne Hellas	Parramatta Melita Eagles	2	4	A-League	aus-a-league	4	3	1995
A-League	aus-a-league	South Melbourne Hellas	Sydney Olympic SC	5	3	A-League	aus-a-league	17	12	1994
A-League	aus-a-league	Sydney Olympic SC	Brisbane Strikers	1	3	A-League	aus-a-league	7	1	1995
A-League	aus-a-league	Sydney Olympic SC	West Adelaide Hellas	3	4	A-League	aus-a-league	22	10	1994
A-League	aus-a-league	Sydney United	Adelaide City FC	5	6	A-League	aus-a-league	29	10	1994
A-League	aus-a-league	Sydney United	Brisbane Strikers	3	1	A-League	aus-a-league	27	11	1994
A-League	aus-a-league	Sydney United	Morwell Falcons	5	3	A-League	aus-a-league	13	1	1995
A-League	aus-a-league	Sydney United	Melbourne Knights	5	6	A-League	aus-a-league	22	2	1995
A-League	aus-a-league	West Adelaide Hellas	Heidelberg United	3	2	A-League	aus-a-league	19	3	1995
A-League	aus-a-league	West Adelaide Hellas	Marconi-Fairfield	5	4	A-League	aus-a-league	29	10	1994
A-League	aus-a-league	West Adelaide Hellas	Melbourne Knights	3	2	A-League	aus-a-league	29	1	1995
AFC Champions League Quali.	afc-champions-league-qual	Saba Qom FC	Al Shabab Al Arabi	3	5	AFC Champions League Quali.	afc-champions-league-qual	9	2	2013
Asian Cup	asian-cup	Iran	China	3	0	Asian Cup	asian-cup	17	12	1988
Asian Cup	asian-cup	China	UA Emirates	4	3	Asian Cup	asian-cup	8	11	1992
Asian Cup	asian-cup	Saudi Arabia	UA Emirates	4	2	Asian Cup	asian-cup	21	12	1996
Asian Cup	asian-cup	Iran	Saudi Arabia	3	4	Asian Cup	asian-cup	19	12	1996
Relegation Erste Liga	aut-aufstieg-erste-liga	WSG Wattens	FC Blau Weiß Linz	3	4	Relegation Erste Liga	aut-aufstieg-erste-liga	11	6	2011
Beker van België	bel-beker-van-belgie	KSK Heist	KFCO Beerschot Wilrijk	5	4	Beker van België	bel-beker-van-belgie	24	8	2014
Beker van België	bel-beker-van-belgie	KVV Coxyde	Royal Mouscron-Péruwelz	4	3	Beker van België	bel-beker-van-belgie	24	9	2014
Beker van België	bel-beker-van-belgie	KFC Dessel Sport	Royal Excel Mouscron	7	8	Beker van België	bel-beker-van-belgie	20	9	2016
Beker van België	bel-beker-van-belgie	KFC Mandel United	KSV Temse	6	5	Beker van België	bel-beker-van-belgie	26	8	2018
Beker van België	bel-beker-van-belgie	RUS Givry	Royal Knokke FC	3	5	Beker van België	bel-beker-van-belgie	26	8	2018
Bikar	isl-bikar	UMF Stjarnan	Breiðablik	4	1	Bikar	isl-bikar	15	9	2018
Challenge Cup	sco-challenge-cup	Livingston FC (R)	Forfar Athletic	5	4	Challenge Cup	sco-challenge-cup	21	8	2018
Champions League	champions-league	Celtic FC	Inter	4	5	Champions League	champions-league	19	4	1972
Champions League	champions-league	Újpesti Dózsa SC	Spartak TAZ Trnava	4	3	Champions League	champions-league	20	3	1974
Champions League Qual.	champions-league-qual	Olimpija Ljubljana	Skonto FC	10	11	Champions League Qual.	champions-league-qual	1	9	1993
Champions League Qual.	champions-league-qual	Club Brugge KV	Shakhtar Donetsk	4	1	Champions League Qual.	champions-league-qual	28	8	2002
Champions League Qual.	champions-league-qual	KF Tiranë	Dinamo Tbilisi	4	2	Champions League Qual.	champions-league-qual	23	7	2003
Champions League Qual.	champions-league-qual	Newcastle United	Partizan	3	5	Champions League Qual.	champions-league-qual	27	8	2003
CONCACAF Champions League	concacaf-champions-league	Deportivo Guadalajara	Toronto FC	4	2	CONCACAF Champions League	concacaf-champions-league	26	4	2018
Confederations Cup	confederations-cup	Mexico	Nigeria	5	4	Confederations Cup	confederations-cup	13	1	1995
Copa Argentina	arg-copa-argentina	Aldosivi	Independiente Rivadavia	5	3	Copa Argentina	arg-copa-argentina	22	11	2011
Copa Argentina	arg-copa-argentina	All Boys	Atlanta	3	4	Copa Argentina	arg-copa-argentina	23	11	2011
Copa Argentina	arg-copa-argentina	Almirante Brown	Belgrano de San Francisco	3	5	Copa Argentina	arg-copa-argentina	23	11	2011
Copa Argentina	arg-copa-argentina	Atlético Rafaela	Ferro Carril Oeste	4	2	Copa Argentina	arg-copa-argentina	30	11	2011
Copa Argentina	arg-copa-argentina	Boca Juniors	Ramón Santamarina	4	3	Copa Argentina	arg-copa-argentina	3	2	2012
Copa Argentina	arg-copa-argentina	Boca Unidos	Central Córdoba de Rosario	5	6	Copa Argentina	arg-copa-argentina	6	12	2011
Copa Argentina	arg-copa-argentina	Lanús	Barracas Central	7	8	Copa Argentina	arg-copa-argentina	8	2	2012
Copa Argentina	arg-copa-argentina	Godoy Cruz	Sportivo Italiano	3	5	Copa Argentina	arg-copa-argentina	25	11	2011
Copa Argentina	arg-copa-argentina	Riestra	Quilmes	3	5	Copa Argentina	arg-copa-argentina	7	12	2011
Copa Argentina	arg-copa-argentina	Huracán	Excursionistas	3	4	Copa Argentina	arg-copa-argentina	1	12	2011
Copa Argentina	arg-copa-argentina	Newell's Old Boys	Patronato de Paraná	5	4	Copa Argentina	arg-copa-argentina	29	11	2011
Copa Argentina	arg-copa-argentina	Atlético Tucumán	Sportivo Italiano	4	3	Copa Argentina	arg-copa-argentina	20	3	2012
Copa Argentina	arg-copa-argentina	Chacarita Juniors	San Lorenzo	1	3	Copa Argentina	arg-copa-argentina	15	3	2012
Copa Argentina	arg-copa-argentina	Estudiantes	Deportivo Merlo	4	5	Copa Argentina	arg-copa-argentina	14	3	2012
Copa Argentina	arg-copa-argentina	Olimpo de Bahía Blanca	Excursionistas	5	4	Copa Argentina	arg-copa-argentina	23	3	2012
Copa Argentina	arg-copa-argentina	Tigre	Gimnasia de La Plata	4	1	Copa Argentina	arg-copa-argentina	21	3	2012
Copa Argentina	arg-copa-argentina	Vélez Sarsfield	Rosario Central	4	5	Copa Argentina	arg-copa-argentina	30	3	2012
Copa Argentina	arg-copa-argentina	Atlético Tucumán	Atlético Rafaela	4	3	Copa Argentina	arg-copa-argentina	13	4	2012
Copa Argentina	arg-copa-argentina	Barracas Central	San Lorenzo	4	5	Copa Argentina	arg-copa-argentina	2	5	2012
Copa Argentina	arg-copa-argentina	Olimpo de Bahía Blanca	Boca Juniors	10	11	Copa Argentina	arg-copa-argentina	26	4	2012
Copa Argentina	arg-copa-argentina	Boca Juniors	Deportivo Merlo	5	4	Copa Argentina	arg-copa-argentina	3	6	2012
Copa Argentina	arg-copa-argentina	Racing Club	River Plate	5	4	Copa Argentina	arg-copa-argentina	3	6	2012
Copa Argentina	arg-copa-argentina	Boca Juniors	Rosario Central	4	2	Copa Argentina	arg-copa-argentina	30	5	2012
Copa Argentina	arg-copa-argentina	Alvarado	Agropecuario	4	2	Copa Argentina	arg-copa-argentina	1	12	2012
Copa Argentina	arg-copa-argentina	Central Córdoba de Rosario	Rivadavia de Venado Tuerto	4	3	Copa Argentina	arg-copa-argentina	6	12	2012
Copa Argentina	arg-copa-argentina	San Telmo	Ferrocarril Midland	2	3	Copa Argentina	arg-copa-argentina	21	11	2012
Copa Argentina	arg-copa-argentina	Flandria	Excursionistas	4	5	Copa Argentina	arg-copa-argentina	21	11	2012
Copa Argentina	arg-copa-argentina	Armenio	El Porvenir	3	1	Copa Argentina	arg-copa-argentina	21	11	2012
Copa Argentina	arg-copa-argentina	Gimnasia de Concepción del Uruguay	Ben Hur de Rafaela	4	3	Copa Argentina	arg-copa-argentina	6	12	2012
Copa Argentina	arg-copa-argentina	Sportivo Italiano	UAI Urquiza	5	6	Copa Argentina	arg-copa-argentina	28	11	2012
Copa Argentina	arg-copa-argentina	Almirante Brown	Armenio	2	4	Copa Argentina	arg-copa-argentina	12	3	2013
Copa Argentina	arg-copa-argentina	Argentinos Juniors	Belgrano de San Francisco	2	4	Copa Argentina	arg-copa-argentina	23	3	2013
Copa Argentina	arg-copa-argentina	Excursionistas	Gimnasia de La Plata	3	2	Copa Argentina	arg-copa-argentina	6	3	2013
Copa Argentina	arg-copa-argentina	San Martín de San Juan	Unión de Villa Krause	2	3	Copa Argentina	arg-copa-argentina	13	2	2013
Copa Argentina	arg-copa-argentina	Godoy Cruz	Chacarita Juniors	7	6	Copa Argentina	arg-copa-argentina	20	2	2013
Copa Argentina	arg-copa-argentina	Ferro Carril Oeste	Defensores Unidos de Zárate	5	6	Copa Argentina	arg-copa-argentina	14	3	2013
Copa Argentina	arg-copa-argentina	Tristan Suárez	Patronato de Paraná	10	9	Copa Argentina	arg-copa-argentina	20	3	2013
Copa Argentina	arg-copa-argentina	Unión de Santa Fe	Gimnasia de Concepción del Uruguay	7	8	Copa Argentina	arg-copa-argentina	25	3	2013
Copa Argentina	arg-copa-argentina	Belgrano de San Francisco	Talleres de Córdoba	3	5	Copa Argentina	arg-copa-argentina	10	5	2013
Copa Argentina	arg-copa-argentina	Deportivo Morón	San Lorenzo	2	3	Copa Argentina	arg-copa-argentina	16	5	2013
Copa Argentina	arg-copa-argentina	Huracán	Godoy Cruz	3	5	Copa Argentina	arg-copa-argentina	17	4	2013
Copa Argentina	arg-copa-argentina	Independiente	Boca Unidos	4	2	Copa Argentina	arg-copa-argentina	23	5	2013
Copa Argentina	arg-copa-argentina	Olimpo de Bahía Blanca	Vélez Sarsfield	4	2	Copa Argentina	arg-copa-argentina	18	4	2013
Copa Argentina	arg-copa-argentina	Estudiantes de Caseros	Banfield	6	5	Copa Argentina	arg-copa-argentina	30	5	2013
Copa Argentina	arg-copa-argentina	Tristan Suárez	Gimnasia de Concepción del Uruguay	3	4	Copa Argentina	arg-copa-argentina	14	5	2013
Copa Argentina	arg-copa-argentina	All Boys	Arsenal de Sarandí	4	5	Copa Argentina	arg-copa-argentina	3	10	2013
Copa Argentina	arg-copa-argentina	San Lorenzo	Estudiantes de Caseros	5	4	Copa Argentina	arg-copa-argentina	19	9	2013
Copa Argentina	arg-copa-argentina	Atlético Tucumán	Gimnasia de Jujuy	4	3	Copa Argentina	arg-copa-argentina	26	1	2013
Copa Argentina	arg-copa-argentina	Instituto de Córdoba	Independiente Rivadavia	4	3	Copa Argentina	arg-copa-argentina	31	1	2013
Copa Argentina	arg-copa-argentina	Ramón Santamarina	Sacachispas	3	1	Copa Argentina	arg-copa-argentina	20	3	2014
Copa Argentina	arg-copa-argentina	Huracán	Crucero del Norte	5	4	Copa Argentina	arg-copa-argentina	7	5	2014
Copa Argentina	arg-copa-argentina	Argentinos Juniors	Laferrere	3	4	Copa Argentina	arg-copa-argentina	27	7	2016
Copa Argentina	arg-copa-argentina	Lanús	San Martín de Formosa	6	5	Copa Argentina	arg-copa-argentina	20	7	2016
Copa Argentina	arg-copa-argentina	Belgrano de Córdoba	Huracán	5	3	Copa Argentina	arg-copa-argentina	13	8	2016
Copa Argentina	arg-copa-argentina	Atlético Tucumán	Rosario Central	3	1	Copa Argentina	arg-copa-argentina	10	11	2017
Copa Argentina	arg-copa-argentina	San Martín de San Juan	Brown de Adrogué	4	5	Copa Argentina	arg-copa-argentina	21	7	2018
Copa Libertadores	copa-libertadores	Valdez SC	San Lorenzo	5	6	Copa Libertadores	copa-libertadores	5	5	1992
Copa Libertadores	copa-libertadores	Colo-Colo	Atlético Junior	3	4	Copa Libertadores	copa-libertadores	27	4	1994
Copa Libertadores	copa-libertadores	Grêmio Porto Alegre	Guaraní	2	1	Copa Libertadores	copa-libertadores	6	5	1997
Copa Libertadores	copa-libertadores	SE Palmeiras	Boca Juniors	2	3	Copa Libertadores	copa-libertadores	13	6	2001
Copa Libertadores	copa-libertadores	Cruzeiro EC	SE Palmeiras	3	4	Copa Libertadores	copa-libertadores	30	5	2001
Copa Libertadores	copa-libertadores	Deportivo Cali	Cruz Azul	2	3	Copa Libertadores	copa-libertadores	14	5	2003
Copa Libertadores	copa-libertadores	São Caetano	Independiente	4	2	Copa Libertadores	copa-libertadores	29	4	2004
Copa MX	mex-copa-mx	Monarcas Morelia	Club Tijuana	2	4	Copa MX	mex-copa-mx	25	10	2017
Copa Sudamericana	copa-sudamericana	Flamengo RJ	Santos FC	4	5	Copa Sudamericana	copa-sudamericana	22	9	2004
Copa Sudamericana	copa-sudamericana	São Paulo FC	São Caetano	4	1	Copa Sudamericana	copa-sudamericana	22	9	2004
Copa Sudamericana	copa-sudamericana	Cerro Porteño	Boca Juniors	7	8	Copa Sudamericana	copa-sudamericana	10	11	2004
Copa Sudamericana	copa-sudamericana	San Lorenzo	River Plate	6	7	Copa Sudamericana	copa-sudamericana	4	11	2009
Copa Sudamericana	copa-sudamericana	Deportivo Cali	Santa Fe	5	6	Copa Sudamericana	copa-sudamericana	23	9	2011
Copa Sudamericana	copa-sudamericana	Universitario de Deportes	Godoy Cruz	3	2	Copa Sudamericana	copa-sudamericana	21	10	2011
Copa Sudamericana	copa-sudamericana	Plaza Colonia	Blooming	1	4	Copa Sudamericana	copa-sudamericana	17	8	2016
Copa Sudamericana	copa-sudamericana	Jorge Wilstermann	Deportivo Cuenca	5	6	Copa Sudamericana	copa-sudamericana	31	7	2018
Coppa Italia	ita-coppa-italia	Sampdoria	Torino FC	4	2	Coppa Italia	ita-coppa-italia	19	2	1991
Coppa Italia	ita-coppa-italia	AC Milan	Bologna FC	6	7	Coppa Italia	ita-coppa-italia	13	12	1995
Coppa Italia	ita-coppa-italia	AS Roma	Atalanta	4	5	Coppa Italia	ita-coppa-italia	12	11	1998
Coppa Italia	ita-coppa-italia	Brescia Calcio	Calcio Como	5	3	Coppa Italia	ita-coppa-italia	28	11	2001
Coppa Italia	ita-coppa-italia	AC Monza Brianza	US Lecce	5	3	Coppa Italia	ita-coppa-italia	7	8	2005
Coppa Italia	ita-coppa-italia	Pisa Calcio	Calcio Catania	6	5	Coppa Italia	ita-coppa-italia	7	8	2005
Coppa Italia	ita-coppa-italia	AC Pavia	AS Bari	5	6	Coppa Italia	ita-coppa-italia	21	8	2005
Coppa Italia	ita-coppa-italia	Manfredonia	Cagliari Calcio	2	4	Coppa Italia	ita-coppa-italia	21	8	2005
Coppa Italia	ita-coppa-italia	AC Monza Brianza	Lazio Roma	3	4	Coppa Italia	ita-coppa-italia	23	8	2006
Coppa Italia	ita-coppa-italia	AC Arezzo	Udinese Calcio	6	5	Coppa Italia	ita-coppa-italia	27	8	2006
Coppa Italia	ita-coppa-italia	Udinese Calcio	Reggina Calcio	8	7	Coppa Italia	ita-coppa-italia	12	11	2008
Coppa Italia	ita-coppa-italia	Juventus	SSC Napoli	4	3	Coppa Italia	ita-coppa-italia	4	2	2009
Coppa Italia	ita-coppa-italia	Udinese Calcio	Sampdoria	1	4	Coppa Italia	ita-coppa-italia	21	1	2009
Coppa Italia	ita-coppa-italia	Cosenza Calcio 1914	Lucchese	4	3	Coppa Italia	ita-coppa-italia	8	8	2010
Coppa Italia	ita-coppa-italia	Sampdoria	Udinese Calcio	5	4	Coppa Italia	ita-coppa-italia	19	1	2011
Coppa Italia	ita-coppa-italia	Benevento Calcio	SS Tritium 1908	4	3	Coppa Italia	ita-coppa-italia	7	8	2011
Coppa Italia	ita-coppa-italia	AS Gubbio	Benevento Calcio	3	2	Coppa Italia	ita-coppa-italia	14	8	2011
Coppa Italia	ita-coppa-italia	Pescara Calcio	Unione Triestina	9	10	Coppa Italia	ita-coppa-italia	14	8	2011
Coppa Italia	ita-coppa-italia	FC Südtirol	AC Cuneo	4	3	Coppa Italia	ita-coppa-italia	5	8	2012
Coppa Italia	ita-coppa-italia	Paganese Calcio	Aurora Pro Patria	3	4	Coppa Italia	ita-coppa-italia	3	8	2013
Coppa Italia	ita-coppa-italia	US Grosseto FC	FBC Unione Venezia	8	7	Coppa Italia	ita-coppa-italia	3	8	2013
Coppa Italia	ita-coppa-italia	AS Bari	AC Lumezzane	4	3	Coppa Italia	ita-coppa-italia	11	8	2013
Coppa Italia	ita-coppa-italia	SS Juve Stabia	AS Varese 1910	3	4	Coppa Italia	ita-coppa-italia	17	8	2013
Coppa Italia	ita-coppa-italia	Spezia Calcio	Genoa CFC	3	2	Coppa Italia	ita-coppa-italia	17	8	2013
Coppa Italia	ita-coppa-italia	Pescara Calcio	AC Renate	4	3	Coppa Italia	ita-coppa-italia	17	8	2014
Coppa Italia	ita-coppa-italia	FC Crotone	Casertana FC	3	4	Coppa Italia	ita-coppa-italia	17	8	2014
Coppa Italia	ita-coppa-italia	Frosinone Calcio	Calcio Como	1	3	Coppa Italia	ita-coppa-italia	17	8	2014
Coppa Italia	ita-coppa-italia	Latina Calcio	Novara Calcio	4	3	Coppa Italia	ita-coppa-italia	17	8	2014
Coppa Italia	ita-coppa-italia	Modena FC	AC Monza Brianza	3	2	Coppa Italia	ita-coppa-italia	16	8	2014
Coppa Italia	ita-coppa-italia	Virtus Entella	Benevento Calcio	5	4	Coppa Italia	ita-coppa-italia	16	8	2014
Coppa Italia	ita-coppa-italia	Cagliari Calcio	Modena FC	4	4	Coppa Italia	ita-coppa-italia	4	12	2014
Coppa Italia	ita-coppa-italia	A.S.D. Campodarsego	SS Maceratese	3	4	Coppa Italia	ita-coppa-italia	30	7	2016
Coppa Italia	ita-coppa-italia	Bassano Virtus	Fidelis Andria	5	3	Coppa Italia	ita-coppa-italia	31	7	2016
Coppa Italia	ita-coppa-italia	Calcio Padova	Seregno	3	4	Coppa Italia	ita-coppa-italia	31	7	2016
Coppa Italia	ita-coppa-italia	Benevento Calcio	US Salernitana 1919	2	4	Coppa Italia	ita-coppa-italia	7	8	2016
Coppa Italia	ita-coppa-italia	US Salernitana 1919	AC Pisa	3	4	Coppa Italia	ita-coppa-italia	14	8	2016
Coppa Italia	ita-coppa-italia	AS Livorno	AC FeralpiSalò	5	4	Coppa Italia	ita-coppa-italia	30	7	2017
Coppa Italia	ita-coppa-italia	Empoli FC	AC Renate	3	5	Coppa Italia	ita-coppa-italia	5	8	2017
Coppa Italia	ita-coppa-italia	Carpi FC	US Salernitana 1919	7	6	Coppa Italia	ita-coppa-italia	12	8	2017
Coppa Italia	ita-coppa-italia	Chievo Verona	Hellas Verona	4	5	Coppa Italia	ita-coppa-italia	29	11	2017
Coppa Italia	ita-coppa-italia	AC Pisa	Unione Triestina	5	3	Coppa Italia	ita-coppa-italia	29	7	2018
Coppa Italia	ita-coppa-italia	Monopoli	Piacenza Calcio	5	3	Coppa Italia	ita-coppa-italia	29	7	2018
Coppa Italia	ita-coppa-italia	Ternana Calcio	US Pontedera	4	2	Coppa Italia	ita-coppa-italia	29	7	2018
Coppa Italia	ita-coppa-italia	AS Livorno	Casertana FC	7	6	Coppa Italia	ita-coppa-italia	5	8	2018
Coppa Italia	ita-coppa-italia	Brescia Calcio	Pro Vercelli	4	1	Coppa Italia	ita-coppa-italia	5	8	2018
Coppa Italia	ita-coppa-italia	Pescara Calcio	Pordenone Calcio	4	3	Coppa Italia	ita-coppa-italia	5	8	2018
Coppa Italia	ita-coppa-italia	US Cremonese	AC Pisa	2	4	Coppa Italia	ita-coppa-italia	5	8	2018
Coppa Italia	ita-coppa-italia	US Palermo	Vicenza Virtus	6	5	Coppa Italia	ita-coppa-italia	5	8	2018
Coppa Italia	ita-coppa-italia	Brescia Calcio	Novara Calcio	4	5	Coppa Italia	ita-coppa-italia	12	8	2018
Coppa Italia Lega Pro	ita-coppa-italia-lega-pro	AC FeralpiSalò	Bassano Virtus	2	3	Coppa Italia Lega Pro	ita-coppa-italia-lega-pro	3	12	2014
Coppa Italia Lega Pro	ita-coppa-italia-lega-pro	US Pontedera	Casertana FC	3	1	Coppa Italia Lega Pro	ita-coppa-italia-lega-pro	28	1	2015
Coupe de France	fra-coupe-de-france	Chamois Niortais	EA Guingamp	7	6	Coupe de France	fra-coupe-de-france	13	1	1996
Coupe de France	fra-coupe-de-france	Stade Brest	OGC Nice	3	4	Coupe de France	fra-coupe-de-france	13	1	1996
Coupe de France	fra-coupe-de-france	AS Nancy	Lille OSC	2	4	Coupe de France	fra-coupe-de-france	3	2	1996
Coupe de France	fra-coupe-de-france	AS Poissy	RC Strasbourg	2	4	Coupe de France	fra-coupe-de-france	3	2	1996
Coupe de France	fra-coupe-de-france	Chamois Niortais	FC Mulhouse	4	2	Coupe de France	fra-coupe-de-france	3	2	1996
Coupe de France	fra-coupe-de-france	CS Blénod et Pont-á-Mousson	Le Havre AC	4	3	Coupe de France	fra-coupe-de-france	5	2	1996
Coupe de France	fra-coupe-de-france	FC Nantes	AS Monaco	4	5	Coupe de France	fra-coupe-de-france	3	2	1996
Coupe de France	fra-coupe-de-france	Lille OSC	AS Monaco	5	4	Coupe de France	fra-coupe-de-france	24	2	1996
Coupe de France	fra-coupe-de-france	Sporting Club de Toulon 83	Montpellier HSC	1	4	Coupe de France	fra-coupe-de-france	23	2	1996
Coupe de France	fra-coupe-de-france	Olympique Marseille	AJ Auxerre	1	3	Coupe de France	fra-coupe-de-france	13	4	1996
Coupe de France	fra-coupe-de-france	ES Wasquehal	Amiens SC	5	3	Coupe de France	fra-coupe-de-france	17	1	1997
Coupe de France	fra-coupe-de-france	AFC Aurillac	FC Villefranche Beaujolais	0	0	Coupe de France	fra-coupe-de-france	17	1	1997
Coupe de France	fra-coupe-de-france	FC Metz	Montpellier HSC	1	3	Coupe de France	fra-coupe-de-france	4	2	1997
Coupe de France	fra-coupe-de-france	FC Saint-Lô Manche	LB Châteauroux	3	1	Coupe de France	fra-coupe-de-france	17	1	1997
Coupe de France	fra-coupe-de-france	SAS Épinal	ATAC Troyes	5	6	Coupe de France	fra-coupe-de-france	17	1	1997
Coupe de France	fra-coupe-de-france	US Raon-l'Etape	Toulouse FC	4	3	Coupe de France	fra-coupe-de-france	17	1	1997
Coupe de France	fra-coupe-de-france	AJ Auxerre	RC Lens	5	4	Coupe de France	fra-coupe-de-france	8	2	1997
Coupe de France	fra-coupe-de-france	Clermont Foot	FC Martigues	5	3	Coupe de France	fra-coupe-de-france	8	2	1997
Coupe de France	fra-coupe-de-france	ES Vitrolles	US Créteil-Lusitanos	4	5	Coupe de France	fra-coupe-de-france	8	2	1997
Coupe de France	fra-coupe-de-france	AFC Aurillac	FC Gueugnon	4	5	Coupe de France	fra-coupe-de-france	8	2	1997
Coupe de France	fra-coupe-de-france	SC Bastia	OGC Nice	3	4	Coupe de France	fra-coupe-de-france	7	2	1997
Coupe de France	fra-coupe-de-france	Clermont Foot	Paris Saint-Germain	4	3	Coupe de France	fra-coupe-de-france	1	3	1997
Coupe de France	fra-coupe-de-france	OGC Nice	EA Guingamp	4	3	Coupe de France	fra-coupe-de-france	10	5	1997
Coupe de France	fra-coupe-de-france	AS Muret	Trélissac FC	4	5	Coupe de France	fra-coupe-de-france	18	1	1998
Coupe de France	fra-coupe-de-france	ES Grau-du-Roi	FC Istres	3	5	Coupe de France	fra-coupe-de-france	18	1	1998
Coupe de France	fra-coupe-de-france	Le Mans UC 72	FC Metz	2	4	Coupe de France	fra-coupe-de-france	17	1	1998
Coupe de France	fra-coupe-de-france	Pau FC	Vendée Fontenay	4	2	Coupe de France	fra-coupe-de-france	17	1	1998
Coupe de France	fra-coupe-de-france	UFC de Pays dArgentan	CS Sedan	8	7	Coupe de France	fra-coupe-de-france	7	2	1998
Coupe de France	fra-coupe-de-france	EA Guingamp	Sporting Club de Toulon 83	5	4	Coupe de France	fra-coupe-de-france	28	2	1998
Coupe de France	fra-coupe-de-france	FC Sochaux	SM Caen	5	6	Coupe de France	fra-coupe-de-france	27	2	1998
Coupe de France	fra-coupe-de-france	Amiens SC	AS Monaco	5	4	Coupe de France	fra-coupe-de-france	23	1	1999
Coupe de France	fra-coupe-de-france	Chamois Niortais	RC Strasbourg	2	3	Coupe de France	fra-coupe-de-france	22	1	1999
Coupe de France	fra-coupe-de-france	GFCO Ajaccio	OGC Nice	4	2	Coupe de France	fra-coupe-de-france	23	1	1999
Coupe de France	fra-coupe-de-france	Jura Sud	Toulouse FC	8	7	Coupe de France	fra-coupe-de-france	23	1	1999
Coupe de France	fra-coupe-de-france	SO Châtellerault	Vendée Fontenay	6	5	Coupe de France	fra-coupe-de-france	23	1	1999
Coupe de France	fra-coupe-de-france	US Normande	US Montagnarde	1	3	Coupe de France	fra-coupe-de-france	24	1	1999
Coupe de France	fra-coupe-de-france	US Saint-Georges	FC Martigues	5	4	Coupe de France	fra-coupe-de-france	24	1	1999
Coupe de France	fra-coupe-de-france	GFCO Ajaccio	ATAC Troyes	1	3	Coupe de France	fra-coupe-de-france	19	2	1999
Coupe de France	fra-coupe-de-france	Paris Saint-Germain	FC Nantes	4	5	Coupe de France	fra-coupe-de-france	20	2	1999
Coupe de France	fra-coupe-de-france	RC Lens	Stade Laval	2	4	Coupe de France	fra-coupe-de-france	13	3	1999
Coupe de France	fra-coupe-de-france	AS Baume-les-Dames	AS Évry	5	4	Coupe de France	fra-coupe-de-france	22	1	2000
Coupe de France	fra-coupe-de-france	AS Porto Vecchio	Vaulx-en-Velin FC	4	3	Coupe de France	fra-coupe-de-france	22	1	2000
Coupe de France	fra-coupe-de-france	Calais RUFC	Lille OSC	7	6	Coupe de France	fra-coupe-de-france	22	1	2000
Coupe de France	fra-coupe-de-france	FC Sochaux	Le Havre AC	2	4	Coupe de France	fra-coupe-de-france	22	1	2000
Coupe de France	fra-coupe-de-france	La Roche Vendée Football	Toulouse FC	4	5	Coupe de France	fra-coupe-de-france	22	1	2000
Coupe de France	fra-coupe-de-france	Stade Laval	CS Sedan	3	2	Coupe de France	fra-coupe-de-france	22	1	2000
Coupe de France	fra-coupe-de-france	Amiens SC	Stade Laval	5	3	Coupe de France	fra-coupe-de-france	11	2	2000
Coupe de France	fra-coupe-de-france	AS Saint-Étienne	FC Lorient	3	4	Coupe de France	fra-coupe-de-france	11	2	2000
Coupe de France	fra-coupe-de-france	Racing Besançon	RC Strasbourg	2	4	Coupe de France	fra-coupe-de-france	11	2	2000
Coupe de France	fra-coupe-de-france	Calais RUFC	AS Cannes	4	1	Coupe de France	fra-coupe-de-france	5	3	2000
Coupe de France	fra-coupe-de-france	FC Nantes	FC Gueugnon	5	3	Coupe de France	fra-coupe-de-france	5	3	2000
Coupe de France	fra-coupe-de-france	Clermont Foot	FC Sochaux	5	4	Coupe de France	fra-coupe-de-france	20	1	2001
Coupe de France	fra-coupe-de-france	FC Châlonnais	Stade Reims	1	4	Coupe de France	fra-coupe-de-france	20	1	2001
Coupe de France	fra-coupe-de-france	LB Châteauroux	Toulouse FC	10	9	Coupe de France	fra-coupe-de-france	20	1	2001
Coupe de France	fra-coupe-de-france	Libourne St.-Seurin	Grenoble Foot 38	2	4	Coupe de France	fra-coupe-de-france	20	1	2001
Coupe de France	fra-coupe-de-france	RC Lens	ESTAC Troyes	3	5	Coupe de France	fra-coupe-de-france	20	1	2001
Coupe de France	fra-coupe-de-france	SO Cholet	La Roche Vendée Football	5	6	Coupe de France	fra-coupe-de-france	20	1	2001
Coupe de France	fra-coupe-de-france	Angers SCO	Stade Reims	8	9	Coupe de France	fra-coupe-de-france	11	2	2001
Coupe de France	fra-coupe-de-france	Olympique Lyon	AS Saint-Étienne	4	3	Coupe de France	fra-coupe-de-france	9	2	2001
Coupe de France	fra-coupe-de-france	Amiens SC	Le Mans UC 72	4	2	Coupe de France	fra-coupe-de-france	10	3	2001
Coupe de France	fra-coupe-de-france	Vendée Fontenay	Olympique Lyon	4	5	Coupe de France	fra-coupe-de-france	10	3	2001
Coupe de France	fra-coupe-de-france	Amiens SC	ESTAC Troyes	4	2	Coupe de France	fra-coupe-de-france	21	4	2001
Coupe de France	fra-coupe-de-france	Stade Laval	Nîmes Olympique	3	5	Coupe de France	fra-coupe-de-france	19	1	2002
Coupe de France	fra-coupe-de-france	AS Saint-Priest	AJ Auxerre	5	3	Coupe de France	fra-coupe-de-france	15	12	2001
Coupe de France	fra-coupe-de-france	ESTAC Troyes	OGC Nice	2	0	Coupe de France	fra-coupe-de-france	15	12	2001
Coupe de France	fra-coupe-de-france	Le Havre AC	Nîmes Olympique	3	5	Coupe de France	fra-coupe-de-france	15	12	2001
Coupe de France	fra-coupe-de-france	SR Creutzwald 03	US Lusitanos	2	3	Coupe de France	fra-coupe-de-france	15	12	2001
Coupe de France	fra-coupe-de-france	Tours FC	EA Guingamp	1	4	Coupe de France	fra-coupe-de-france	15	12	2001
Coupe de France	fra-coupe-de-france	Louhans-Cuiseaux	FC Lorient	5	6	Coupe de France	fra-coupe-de-france	10	2	2002
Coupe de France	fra-coupe-de-france	Paris Saint-Germain	Olympique Marseille	7	6	Coupe de France	fra-coupe-de-france	10	2	2002
Coupe de France	fra-coupe-de-france	Stade Reims	CS Sedan	3	4	Coupe de France	fra-coupe-de-france	9	2	2002
Coupe de France	fra-coupe-de-france	Nîmes Olympique	AS Monaco	3	1	Coupe de France	fra-coupe-de-france	10	3	2002
Coupe de France	fra-coupe-de-france	Libourne St.-Seurin	Le Mans UC 72	12	11	Coupe de France	fra-coupe-de-france	25	1	2003
Coupe de France	fra-coupe-de-france	ES Vitrolles	Stade Laval	3	5	Coupe de France	fra-coupe-de-france	5	1	2003
Coupe de France	fra-coupe-de-france	FC Martigues	CS Sedan	3	1	Coupe de France	fra-coupe-de-france	5	1	2003
Coupe de France	fra-coupe-de-france	OGC Nice	FC Metz	2	4	Coupe de France	fra-coupe-de-france	4	1	2003
Coupe de France	fra-coupe-de-france	Tours FC	AS Angoulême Charente 92	2	4	Coupe de France	fra-coupe-de-france	11	1	2003
Coupe de France	fra-coupe-de-france	AS Angoulême Charente 92	EA Guingamp	3	2	Coupe de France	fra-coupe-de-france	15	2	2003
Coupe de France	fra-coupe-de-france	AS Angoulême Charente 92	AJ Auxerre	2	4	Coupe de France	fra-coupe-de-france	16	3	2003
Coupe de France	fra-coupe-de-france	ASOA Valence	LB Châteauroux	4	5	Coupe de France	fra-coupe-de-france	24	1	2004
Coupe de France	fra-coupe-de-france	Toulouse FC	OGC Nice	5	4	Coupe de France	fra-coupe-de-france	25	1	2004
Coupe de France	fra-coupe-de-france	Valenciennes FC	AS Monaco	1	4	Coupe de France	fra-coupe-de-france	25	1	2004
Coupe de France	fra-coupe-de-france	Angers SCO	Stade Rennes	4	5	Coupe de France	fra-coupe-de-france	4	1	2004
Coupe de France	fra-coupe-de-france	AS Nancy	Lille OSC	5	4	Coupe de France	fra-coupe-de-france	13	1	2004
Coupe de France	fra-coupe-de-france	AS Poissy	Football Croix de Savoie 74	2	4	Coupe de France	fra-coupe-de-france	3	1	2004
Coupe de France	fra-coupe-de-france	Aviron Bayonnais	EA Guingamp	5	3	Coupe de France	fra-coupe-de-france	3	1	2004
Coupe de France	fra-coupe-de-france	Dijon FCO	AS Saint-Étienne	3	1	Coupe de France	fra-coupe-de-france	3	1	2004
Coupe de France	fra-coupe-de-france	ESA Brive	FC Lorient	3	1	Coupe de France	fra-coupe-de-france	3	1	2004
Coupe de France	fra-coupe-de-france	Olympique Marseille	RC Strasbourg	4	3	Coupe de France	fra-coupe-de-france	3	1	2004
Coupe de France	fra-coupe-de-france	RC Epernay	ASOA Valence	3	5	Coupe de France	fra-coupe-de-france	3	1	2004
Coupe de France	fra-coupe-de-france	Vendée Fontenay	Bois-Guillaume	4	3	Coupe de France	fra-coupe-de-france	3	1	2004
Coupe de France	fra-coupe-de-france	Dijon FCO	Stade Reims	4	2	Coupe de France	fra-coupe-de-france	11	2	2004
Coupe de France	fra-coupe-de-france	Toulouse FC	Stade Rennes	6	7	Coupe de France	fra-coupe-de-france	11	2	2004
Coupe de France	fra-coupe-de-france	FC Nantes	Paris Saint-Germain	3	4	Coupe de France	fra-coupe-de-france	28	4	2004
Coupe de France	fra-coupe-de-france	Nîmes Olympique	AC Ajaccio	4	2	Coupe de France	fra-coupe-de-france	12	2	2005
Coupe de France	fra-coupe-de-france	AS Nancy	AC Ajaccio	4	5	Coupe de France	fra-coupe-de-france	7	1	2005
Coupe de France	fra-coupe-de-france	Rhône-Vallée	Rapid de Menton	3	1	Coupe de France	fra-coupe-de-france	8	1	2005
Coupe de France	fra-coupe-de-france	Saumur	Paris FC	4	3	Coupe de France	fra-coupe-de-france	8	1	2005
Coupe de France	fra-coupe-de-france	Vesoul HSF	Clermont Foot	5	6	Coupe de France	fra-coupe-de-france	8	1	2005
Coupe de France	fra-coupe-de-france	Clermont Foot	Olympique Lyon	4	3	Coupe de France	fra-coupe-de-france	1	3	2005
Coupe de France	fra-coupe-de-france	AS Lyon-Duchère	RC Strasbourg	5	4	Coupe de France	fra-coupe-de-france	31	1	2006
Coupe de France	fra-coupe-de-france	AS Cannes	Agde	4	5	Coupe de France	fra-coupe-de-france	7	1	2006
Coupe de France	fra-coupe-de-france	AS Moulins	FC Istres	5	3	Coupe de France	fra-coupe-de-france	7	1	2006
Coupe de France	fra-coupe-de-france	ESA Brive	Bois-Guillaume	4	5	Coupe de France	fra-coupe-de-france	7	1	2006
Coupe de France	fra-coupe-de-france	SC Bastia	Louhans-Cuiseaux	3	1	Coupe de France	fra-coupe-de-france	7	1	2006
Coupe de France	fra-coupe-de-france	Bois-Guillaume	Vannes OC	5	6	Coupe de France	fra-coupe-de-france	20	1	2007
Coupe de France	fra-coupe-de-france	Girondins Bordeaux	Chamois Niortais	5	4	Coupe de France	fra-coupe-de-france	20	1	2007
Coupe de France	fra-coupe-de-france	Montpellier HSC	OGC Nice	4	2	Coupe de France	fra-coupe-de-france	20	1	2007
Coupe de France	fra-coupe-de-france	Dijon FCO	Louhans-Cuiseaux	3	4	Coupe de France	fra-coupe-de-france	24	11	2006
Coupe de France	fra-coupe-de-france	Tours FC	FC Saint-Lô Manche	2	4	Coupe de France	fra-coupe-de-france	25	11	2006
Coupe de France	fra-coupe-de-france	AS Cannes	SC Bastia	5	6	Coupe de France	fra-coupe-de-france	17	12	2006
Coupe de France	fra-coupe-de-france	FC Metz	Villemomble	4	3	Coupe de France	fra-coupe-de-france	16	12	2006
Coupe de France	fra-coupe-de-france	LB Châteauroux	GSI Pontivy	4	5	Coupe de France	fra-coupe-de-france	16	12	2006
Coupe de France	fra-coupe-de-france	AJ Auxerre	Chamois Niortais	4	5	Coupe de France	fra-coupe-de-france	6	1	2007
Coupe de France	fra-coupe-de-france	AS Nancy	RC Lens	8	9	Coupe de France	fra-coupe-de-france	6	1	2007
Coupe de France	fra-coupe-de-france	SO Châtellerault	Toulouse FC	3	4	Coupe de France	fra-coupe-de-france	6	1	2007
Coupe de France	fra-coupe-de-france	FC Montceau	Girondins Bordeaux	5	4	Coupe de France	fra-coupe-de-france	31	1	2007
Coupe de France	fra-coupe-de-france	CS Sedan	FC Nantes	5	6	Coupe de France	fra-coupe-de-france	27	2	2007
Coupe de France	fra-coupe-de-france	FC Lorient	Stade Rennes	3	1	Coupe de France	fra-coupe-de-france	2	2	2008
Coupe de France	fra-coupe-de-france	Football Croix de Savoie 74	US Raon-l'Etape	6	5	Coupe de France	fra-coupe-de-france	5	1	2008
Coupe de France	fra-coupe-de-france	US Marignane	AC Arles	2	3	Coupe de France	fra-coupe-de-france	5	1	2008
Coupe de France	fra-coupe-de-france	Grande-Synthe	Calais RUFC	4	2	Coupe de France	fra-coupe-de-france	3	1	2009
Coupe de France	fra-coupe-de-france	Stade Brest	Football Croix de Savoie 74	5	4	Coupe de France	fra-coupe-de-france	3	1	2009
Coupe de France	fra-coupe-de-france	US Raon-l'Etape	Grenoble Foot 38	3	4	Coupe de France	fra-coupe-de-france	3	1	2009
Coupe de France	fra-coupe-de-france	AJ Auxerre	CS Sedan	3	0	Coupe de France	fra-coupe-de-france	26	1	2010
Coupe de France	fra-coupe-de-france	FC Villefranche Beaujolais	AS Saint-Étienne	1	3	Coupe de France	fra-coupe-de-france	3	2	2010
Coupe de France	fra-coupe-de-france	AS Monaco	Tours FC	4	3	Coupe de France	fra-coupe-de-france	9	1	2010
Coupe de France	fra-coupe-de-france	SR Colmar	Lille OSC	10	9	Coupe de France	fra-coupe-de-france	23	1	2010
Coupe de France	fra-coupe-de-france	Thiers SA	AS Nancy	2	3	Coupe de France	fra-coupe-de-france	24	1	2010
Coupe de France	fra-coupe-de-france	Vannes OC	ESTAC Troyes	7	6	Coupe de France	fra-coupe-de-france	9	1	2010
Coupe de France	fra-coupe-de-france	AJ Auxerre	Paris Saint-Germain	5	6	Coupe de France	fra-coupe-de-france	23	3	2010
Coupe de France	fra-coupe-de-france	US Boulogne	Amiens SC	5	4	Coupe de France	fra-coupe-de-france	9	1	2011
Coupe de France	fra-coupe-de-france	US Créteil-Lusitanos	OGC Nice	6	7	Coupe de France	fra-coupe-de-france	8	1	2011
Coupe de France	fra-coupe-de-france	US Montagnarde	JA Drancy	6	7	Coupe de France	fra-coupe-de-france	8	1	2011
Coupe de France	fra-coupe-de-france	Vaulx-en-Velin FC	Jura Sud	5	4	Coupe de France	fra-coupe-de-france	15	1	2011
Coupe de France	fra-coupe-de-france	US Créteil-Lusitanos	Girondins Bordeaux	3	4	Coupe de France	fra-coupe-de-france	21	1	2012
Coupe de France	fra-coupe-de-france	AS Valence	Stade Laval	7	6	Coupe de France	fra-coupe-de-france	7	1	2012
Coupe de France	fra-coupe-de-france	TA Rennes	US Quevilly	4	5	Coupe de France	fra-coupe-de-france	6	1	2012
Coupe de France	fra-coupe-de-france	AS Minguettes	Le Poiré-sur-Vie	4	3	Coupe de France	fra-coupe-de-france	23	1	2013
Coupe de France	fra-coupe-de-france	CS Meaux	AS Saint-Étienne	3	5	Coupe de France	fra-coupe-de-france	23	1	2013
Coupe de France	fra-coupe-de-france	OGC Nice	AS Nancy	2	4	Coupe de France	fra-coupe-de-france	23	1	2013
Coupe de France	fra-coupe-de-france	SAS Épinal	FC Nantes	4	3	Coupe de France	fra-coupe-de-france	22	1	2013
Coupe de France	fra-coupe-de-france	Amiens AC	Évian Thonon Gaillard	3	5	Coupe de France	fra-coupe-de-france	5	1	2013
Coupe de France	fra-coupe-de-france	AS Savigneux Montbrison	AS Minguettes	1	3	Coupe de France	fra-coupe-de-france	5	1	2013
Coupe de France	fra-coupe-de-france	FC Istres	Valenciennes FC	4	3	Coupe de France	fra-coupe-de-france	7	1	2013
Coupe de France	fra-coupe-de-france	FC Rouen	AC Ajaccio	3	2	Coupe de France	fra-coupe-de-france	5	1	2013
Coupe de France	fra-coupe-de-france	Marseille Consolat	AS Moulins	3	5	Coupe de France	fra-coupe-de-france	5	1	2013
Coupe de France	fra-coupe-de-france	SAS Épinal	Olympique Lyon	4	2	Coupe de France	fra-coupe-de-france	6	1	2013
Coupe de France	fra-coupe-de-france	US Saint-Malo	USSA Vertou	2	4	Coupe de France	fra-coupe-de-france	5	1	2013
Coupe de France	fra-coupe-de-france	Vendée Luçon	Stade Brest	2	4	Coupe de France	fra-coupe-de-france	6	1	2013
Coupe de France	fra-coupe-de-france	US Raon-l'Etape	Girondins Bordeaux	3	5	Coupe de France	fra-coupe-de-france	27	2	2013
Coupe de France	fra-coupe-de-france	Île-Rousse Monticello	Girondins Bordeaux	4	3	Coupe de France	fra-coupe-de-france	22	1	2014
Coupe de France	fra-coupe-de-france	Aubagne FC	Dijon FCO	4	5	Coupe de France	fra-coupe-de-france	4	1	2014
Coupe de France	fra-coupe-de-france	FC Chambly	Angers SCO	5	6	Coupe de France	fra-coupe-de-france	4	1	2014
Coupe de France	fra-coupe-de-france	Monts d'Or Azergues Foot	FC Istres	3	2	Coupe de France	fra-coupe-de-france	4	1	2014
Coupe de France	fra-coupe-de-france	St. Amand FC	IC Croix	2	4	Coupe de France	fra-coupe-de-france	5	1	2014
Coupe de France	fra-coupe-de-france	Lille OSC	SM Caen	6	5	Coupe de France	fra-coupe-de-france	11	2	2014
Coupe de France	fra-coupe-de-france	AS Moulins	Angers SCO	2	4	Coupe de France	fra-coupe-de-france	25	3	2014
Coupe de France	fra-coupe-de-france	AS Beauvais	SO Cholet	5	6	Coupe de France	fra-coupe-de-france	4	1	2015
Coupe de France	fra-coupe-de-france	US Saint-Omer	US Boulogne	3	4	Coupe de France	fra-coupe-de-france	3	1	2016
Coupe de France	fra-coupe-de-france	Bergerac Foot	Toulouse Rodéo	3	2	Coupe de France	fra-coupe-de-france	7	1	2017
Coupe de France	fra-coupe-de-france	Hauts Lyonnais	CA Bastia	3	4	Coupe de France	fra-coupe-de-france	7	1	2017
Coupe de France	fra-coupe-de-france	ASC Biesheim	Grenoble Foot 38	0	3	Coupe de France	fra-coupe-de-france	24	1	2018
Coupe de France	fra-coupe-de-france	US Colomiers	Le Puy Foot 43	4	2	Coupe de France	fra-coupe-de-france	6	1	2018
Coupe de France	fra-coupe-de-france	Vannes OC	Stade Briochin	3	5	Coupe de France	fra-coupe-de-france	7	1	2018
Coupe de la Ligue	fra-coupe-de-la-ligue	Amiens SC	RC Strasbourg	1	0	Coupe de la Ligue	fra-coupe-de-la-ligue	13	12	1995
Coupe de la Ligue	fra-coupe-de-la-ligue	Girondins Bordeaux	AS Saint-Étienne	4	5	Coupe de la Ligue	fra-coupe-de-la-ligue	13	12	1995
Coupe de la Ligue	fra-coupe-de-la-ligue	OGC Nice	AS Monaco	0	2	Coupe de la Ligue	fra-coupe-de-la-ligue	13	12	1995
Coupe de la Ligue	fra-coupe-de-la-ligue	AS Red Star 93	FC Lorient	4	3	Coupe de la Ligue	fra-coupe-de-la-ligue	13	12	1995
Coupe de la Ligue	fra-coupe-de-la-ligue	FC Metz	Olympique Lyon	5	4	Coupe de la Ligue	fra-coupe-de-la-ligue	6	4	1996
Coupe de la Ligue	fra-coupe-de-la-ligue	Amiens SC	AS Saint-Étienne	5	6	Coupe de la Ligue	fra-coupe-de-la-ligue	23	10	1996
Coupe de la Ligue	fra-coupe-de-la-ligue	LB Châteauroux	FC Mulhouse	4	2	Coupe de la Ligue	fra-coupe-de-la-ligue	23	10	1996
Coupe de la Ligue	fra-coupe-de-la-ligue	Le Mans UC 72	FC Martigues	3	2	Coupe de la Ligue	fra-coupe-de-la-ligue	23	10	1996
Coupe de la Ligue	fra-coupe-de-la-ligue	AS Monaco	ATAC Troyes	4	2	Coupe de la Ligue	fra-coupe-de-la-ligue	11	12	1996
Coupe de la Ligue	fra-coupe-de-la-ligue	Montpellier HSC	SC Bastia	4	2	Coupe de la Ligue	fra-coupe-de-la-ligue	11	12	1996
Coupe de la Ligue	fra-coupe-de-la-ligue	OGC Nice	SM Caen	4	5	Coupe de la Ligue	fra-coupe-de-la-ligue	11	12	1996
Coupe de la Ligue	fra-coupe-de-la-ligue	Louhans-Cuiseaux	FC Nantes	4	2	Coupe de la Ligue	fra-coupe-de-la-ligue	12	1	1997
Coupe de la Ligue	fra-coupe-de-la-ligue	Girondins Bordeaux	Montpellier HSC	7	6	Coupe de la Ligue	fra-coupe-de-la-ligue	18	2	1997
Coupe de la Ligue	fra-coupe-de-la-ligue	Girondins Bordeaux	SM Caen	4	2	Coupe de la Ligue	fra-coupe-de-la-ligue	28	1	1997
Coupe de la Ligue	fra-coupe-de-la-ligue	Nîmes Olympique	Angers SCO	4	3	Coupe de la Ligue	fra-coupe-de-la-ligue	13	11	1996
Coupe de la Ligue	fra-coupe-de-la-ligue	Lille OSC	SM Caen	3	2	Coupe de la Ligue	fra-coupe-de-la-ligue	25	11	1997
Coupe de la Ligue	fra-coupe-de-la-ligue	SAS Épinal	Stade Laval	6	5	Coupe de la Ligue	fra-coupe-de-la-ligue	16	12	1997
Coupe de la Ligue	fra-coupe-de-la-ligue	AS Monaco	Chamois Niortais	1	3	Coupe de la Ligue	fra-coupe-de-la-ligue	5	1	1998
Coupe de la Ligue	fra-coupe-de-la-ligue	AS Nancy	SC Bastia	3	2	Coupe de la Ligue	fra-coupe-de-la-ligue	5	1	1998
Coupe de la Ligue	fra-coupe-de-la-ligue	AS Saint-Étienne	FC Sochaux	2	4	Coupe de la Ligue	fra-coupe-de-la-ligue	5	1	1998
Coupe de la Ligue	fra-coupe-de-la-ligue	Girondins Bordeaux	AJ Auxerre	4	2	Coupe de la Ligue	fra-coupe-de-la-ligue	10	3	1998
Coupe de la Ligue	fra-coupe-de-la-ligue	AS Saint-Étienne	FC Gueugnon	4	1	Coupe de la Ligue	fra-coupe-de-la-ligue	28	10	1998
Coupe de la Ligue	fra-coupe-de-la-ligue	FC Martigues	AS Cannes	6	7	Coupe de la Ligue	fra-coupe-de-la-ligue	28	10	1998
Coupe de la Ligue	fra-coupe-de-la-ligue	SM Caen	CS Sedan	6	5	Coupe de la Ligue	fra-coupe-de-la-ligue	28	10	1998
Coupe de la Ligue	fra-coupe-de-la-ligue	ASOA Valence	Toulouse FC	2	4	Coupe de la Ligue	fra-coupe-de-la-ligue	9	1	1999
Coupe de la Ligue	fra-coupe-de-la-ligue	Olympique Marseille	RC Lens	5	6	Coupe de la Ligue	fra-coupe-de-la-ligue	10	1	1999
Coupe de la Ligue	fra-coupe-de-la-ligue	AS Red Star 93	OGC Nice	2	4	Coupe de la Ligue	fra-coupe-de-la-ligue	9	1	1999
Coupe de la Ligue	fra-coupe-de-la-ligue	AS Monaco	Paris Saint-Germain	2	3	Coupe de la Ligue	fra-coupe-de-la-ligue	1	2	1999
Coupe de la Ligue	fra-coupe-de-la-ligue	FC Metz	Toulouse FC	3	2	Coupe de la Ligue	fra-coupe-de-la-ligue	7	3	1999
Coupe de la Ligue	fra-coupe-de-la-ligue	AS Beauvais	ASOA Valence	5	4	Coupe de la Ligue	fra-coupe-de-la-ligue	16	11	1999
Coupe de la Ligue	fra-coupe-de-la-ligue	ES Wasquehal	LB Châteauroux	4	5	Coupe de la Ligue	fra-coupe-de-la-ligue	24	11	1999
Coupe de la Ligue	fra-coupe-de-la-ligue	FC Lorient	US Créteil-Lusitanos	1	4	Coupe de la Ligue	fra-coupe-de-la-ligue	16	11	1999
Coupe de la Ligue	fra-coupe-de-la-ligue	Lille OSC	AS Red Star 93	1	4	Coupe de la Ligue	fra-coupe-de-la-ligue	16	11	1999
Coupe de la Ligue	fra-coupe-de-la-ligue	AJ Auxerre	AS Monaco	4	5	Coupe de la Ligue	fra-coupe-de-la-ligue	7	1	2000
Coupe de la Ligue	fra-coupe-de-la-ligue	AS Beauvais	Le Havre AC	5	4	Coupe de la Ligue	fra-coupe-de-la-ligue	7	1	2000
Coupe de la Ligue	fra-coupe-de-la-ligue	Le Mans UC 72	LB Châteauroux	5	6	Coupe de la Ligue	fra-coupe-de-la-ligue	8	1	2000
Coupe de la Ligue	fra-coupe-de-la-ligue	RC Strasbourg	FC Metz	2	0	Coupe de la Ligue	fra-coupe-de-la-ligue	8	1	2000
Coupe de la Ligue	fra-coupe-de-la-ligue	AS Red Star 93	FC Gueugnon	8	9	Coupe de la Ligue	fra-coupe-de-la-ligue	3	4	2000
Coupe de la Ligue	fra-coupe-de-la-ligue	Le Havre AC	Stade Laval	5	3	Coupe de la Ligue	fra-coupe-de-la-ligue	1	11	2000
Coupe de la Ligue	fra-coupe-de-la-ligue	ASOA Valence	FC Nantes	2	4	Coupe de la Ligue	fra-coupe-de-la-ligue	30	1	2001
Coupe de la Ligue	fra-coupe-de-la-ligue	Amiens SC	EA Guingamp	3	2	Coupe de la Ligue	fra-coupe-de-la-ligue	28	8	2007
Coupe de la Ligue	fra-coupe-de-la-ligue	AC Ajaccio	Vannes OC	4	2	Coupe de la Ligue	fra-coupe-de-la-ligue	24	8	2010
Coupe de la Ligue	fra-coupe-de-la-ligue	AJ Auxerre	FC Bourg-Péronnas	5	4	Coupe de la Ligue	fra-coupe-de-la-ligue	9	8	2016
Cup	sui-cup	FC Thun	Grasshopper Club Zürich	4	3	Cup	sui-cup	4	12	2013
Cup	sui-cup	FC Red Star Zürich	FC Azzurri 90 LS	4	3	Cup	sui-cup	19	9	2015
Cup	sui-cup	FC Winterthur	FC Biel/Bienne	5	4	Cup	sui-cup	19	9	2015
Cup	sui-cup	CS Interstar	FC Schötz	4	5	Cup	sui-cup	12	8	2017
Cup	sui-cup	FC Wyler	FC Locarno	6	7	Cup	sui-cup	13	8	2017
Cup	sui-cup	FC Linth 04	FC St. Gallen	4	5	Cup	sui-cup	17	9	2017
Cupa Ligii	rou-cupa-ligii	O?elul Gala?i	Ceahl?ul Piatra Neamt	3	2	Cupa Ligii	rou-cupa-ligii	19	7	2014
Cupa Ligii	rou-cupa-ligii	Concordia Chiajna	Pandurii Târgu Jiu	4	3	Cupa Ligii	rou-cupa-ligii	10	8	2016
Cupa Romaniei	rou-cupa-romaniei	Pandurii Târgu Jiu	FC Bra?ov	3	2	Cupa Romaniei	rou-cupa-romaniei	26	10	2011
Cupa Romaniei	rou-cupa-romaniei	ACS Berceni	CSM Studen?esc Ia?i	2	4	Cupa Romaniei	rou-cupa-romaniei	22	9	2015
Cupa Romaniei	rou-cupa-romaniei	SC Bac?u	CS Universitatea Craiova	5	3	Cupa Romaniei	rou-cupa-romaniei	23	9	2015
Cupa Romaniei	rou-cupa-romaniei	UTA Arad	Pandurii Târgu Jiu	1	3	Cupa Romaniei	rou-cupa-romaniei	22	9	2015
Cupa Romaniei	rou-cupa-romaniei	CS Mioveni	Steaua Bucure?ti	5	4	Cupa Romaniei	rou-cupa-romaniei	14	12	2016
Cupa Romaniei	rou-cupa-romaniei	FC Boto?ani	CFR Cluj	3	2	Cupa Romaniei	rou-cupa-romaniei	26	10	2017
Cupa Romaniei	rou-cupa-romaniei	Petrolul Ploie?ti	CS Mioveni	3	4	Cupa Romaniei	rou-cupa-romaniei	24	10	2017
Cupa Romaniei	rou-cupa-romaniei	Universitatea Cluj	Dinamo Bucure?ti	1	3	Cupa Romaniei	rou-cupa-romaniei	29	11	2017
Cupa Romaniei	rou-cupa-romaniei	ASU Poli Timi?oara	Sepsi OSK	2	4	Cupa Romaniei	rou-cupa-romaniei	25	9	2018
Cupa Romaniei	rou-cupa-romaniei	Bucovina R?d?u?i	Gaz Metan Media?	7	8	Cupa Romaniei	rou-cupa-romaniei	27	9	2018
Cupa Romaniei	rou-cupa-romaniei	UTA Arad	CSM Politehnica Ia?i	3	5	Cupa Romaniei	rou-cupa-romaniei	26	9	2018
DBU Pokalen	den-dbu-pokalen	BK Marienlyst	AB Gladsaxe	4	2	DBU Pokalen	den-dbu-pokalen	26	10	2016
DBU Pokalen	den-dbu-pokalen	Hvidovre IF	FC Helsingør	3	4	DBU Pokalen	den-dbu-pokalen	20	9	2017
DBU Pokalen	den-dbu-pokalen	Herlev IF	BK Marienlyst	2	4	DBU Pokalen	den-dbu-pokalen	4	9	2018
DFB-Pokal	dfb-pokal	FC Schalke 04	VfL Wolfsburg	3	1	DFB-Pokal	dfb-pokal	23	12	1970
DFB-Pokal	dfb-pokal	1. FC Kaiserslautern	Wuppertaler SV	5	3	DFB-Pokal	dfb-pokal	15	12	1971
DFB-Pokal	dfb-pokal	FC 08 Homburg	TSV Taunusstein	0	2	DFB-Pokal	dfb-pokal	12	11	1974
DFB-Pokal	dfb-pokal	Olympia Bocholt	TeBe Berlin	1	3	DFB-Pokal	dfb-pokal	16	11	1976
DFB-Pokal	dfb-pokal	Wacker 04 Berlin	Saar 05 Saarbrücken	5	4	DFB-Pokal	dfb-pokal	7	8	1977
DFB-Pokal	dfb-pokal	VfR Bürstadt	TeBe Berlin	3	4	DFB-Pokal	dfb-pokal	4	10	1978
DFB-Pokal	dfb-pokal	VfL Bochum	Fortuna Düsseldorf	3	1	DFB-Pokal	dfb-pokal	30	10	1985
DFB-Pokal	dfb-pokal	FC Gütersloh	VfL Hamm/Sieg	5	4	DFB-Pokal	dfb-pokal	10	9	1986
DFB-Pokal	dfb-pokal	Hessen Kassel	Bremer SV	4	5	DFB-Pokal	dfb-pokal	10	9	1986
DFB-Pokal	dfb-pokal	Greifswalder SC	BSV Stahl Brandenburg	3	1	DFB-Pokal	dfb-pokal	27	7	1991
DFB-Pokal	dfb-pokal	VfB Stuttgart	TSV 1860 München	2	4	DFB-Pokal	dfb-pokal	11	12	2001
Divizia Nationala	mda-divizia-nationala	FC Sheriff	Dacia Chi?in?u	3	0	Divizia Nationala	mda-divizia-nationala	30	5	2017
Cup Winners Cup	ec-der-pokalsieger	Hajduk Split	Aalborg BK	4	2	Cup Winners Cup	ec-der-pokalsieger	30	9	1987
Cup Winners Cup	ec-der-pokalsieger	Sampdoria	Arsenal FC	2	3	Cup Winners Cup	ec-der-pokalsieger	20	4	1995
Cup Winners Cup	ec-der-pokalsieger	FK Jablonec	Apollon Limassol	3	4	Cup Winners Cup	ec-der-pokalsieger	1	10	1998
Cup Winners Cup Qualifiers	ec-pokalsieger-qualifikation	FC Vaduz	Universit?te R?ga	4	2	Cup Winners Cup Qualifiers	ec-pokalsieger-qualifikation	22	8	1996
Europa League	europa-league	Pécsi Dózsa	Newcastle United	5	2	Europa League	europa-league	4	11	1970
Europa League	europa-league	Raba ETO Györ	Lokomotiv Plovdiv	5	4	Europa League	europa-league	2	10	1974
Europa League	europa-league	Dinamo Minsk	Sporting CP	5	3	Europa League	europa-league	7	11	1984
Europa League	europa-league	Torpedo Moskva	Brøndby IF	2	4	Europa League	europa-league	20	3	1991
Europa League	europa-league	Karpaty Lviv	Helsingborgs IF	2	4	Europa League	europa-league	30	9	1999
Europa League Qual.	europa-league-qual	Barry Town FC	BVSC Dreher	4	2	Europa League Qual.	europa-league-qual	20	8	1996
Europa League Qual.	europa-league-qual	Viking FK	Vojvodina	5	4	Europa League Qual.	europa-league-qual	30	7	1997
Europa League Qual.	europa-league-qual	Ferencvárosi TC	Helsingborgs IF	4	3	Europa League Qual.	europa-league-qual	26	8	1997
Europa League Qual.	europa-league-qual	Strømsgodset IF	Hapoel Tel Aviv	4	2	Europa League Qual.	europa-league-qual	25	8	1998
Europa League Qual.	europa-league-qual	Drogheda United	IK Start	11	12	Europa League Qual.	europa-league-qual	24	8	2006
Europa League Qual.	europa-league-qual	FC Milsami	Shakhter Soligorsk	4	2	Europa League Qual.	europa-league-qual	25	7	2013
Europa League Qual.	europa-league-qual	Hajduk Split	Maccabi Tel Aviv	3	4	Europa League Qual.	europa-league-qual	25	8	2016
FA Community Shield	eng-fa-community-shield	Chelsea FC	Arsenal FC	1	4	FA Community Shield	eng-fa-community-shield	6	8	2017
FA Cup	eng-fa-cup	Port Vale FC	Arsenal FC	3	4	FA Cup	eng-fa-cup	14	1	1998
FA Cup	eng-fa-cup	Sheffield Wednesday	Watford FC	5	3	FA Cup	eng-fa-cup	14	1	1998
FA Cup	eng-fa-cup	Reading FC	Cardiff City	4	3	FA Cup	eng-fa-cup	3	2	1998
FA Cup	eng-fa-cup	Blackburn Rovers	West Ham United	4	5	FA Cup	eng-fa-cup	25	2	1998
FA Cup	eng-fa-cup	Sheffield United	Coventry City	3	1	FA Cup	eng-fa-cup	17	3	1998
FA Cup	eng-fa-cup	West Ham United	Arsenal FC	3	4	FA Cup	eng-fa-cup	17	3	1998
FA Cup	eng-fa-cup	Rushden & Diamonds	Sheffield United	5	6	FA Cup	eng-fa-cup	21	12	1999
FA Cup	eng-fa-cup	Leicester City	Arsenal FC	6	5	FA Cup	eng-fa-cup	19	1	2000
FA Cup	eng-fa-cup	Wolverhampton Wanderers	Sheffield Wednesday	3	4	FA Cup	eng-fa-cup	18	1	2000
FA Cup	eng-fa-cup	Bolton Wanderers	Aston Villa	1	4	FA Cup	eng-fa-cup	2	4	2000
FA Cup	eng-fa-cup	Scunthorpe United	Burnley FC	5	4	FA Cup	eng-fa-cup	23	1	2001
FA Cup	eng-fa-cup	Wimbledon FC	Wycombe Wanderers	7	8	FA Cup	eng-fa-cup	20	2	2001
FA Cup	eng-fa-cup	Reading FC	Walsall FC	1	4	FA Cup	eng-fa-cup	14	1	2003
FA Cup	eng-fa-cup	Sunderland AFC	Blackburn Rovers	3	0	FA Cup	eng-fa-cup	5	2	2003
FA Cup	sco-fa-cup	Gretna FC	Heart of Midlothian	2	4	FA Cup	sco-fa-cup	13	5	2006
FA Cup	sco-fa-cup	St. Johnstone FC	Rangers FC	3	4	FA Cup	sco-fa-cup	20	4	2008
FA Cup	sco-fa-cup	Queen's Park FC	Ayr United	4	5	FA Cup	sco-fa-cup	24	1	2017
Women Champions League	frauen-champions-league	Olympique Lyon	Paris Saint-Germain	7	6	Women Champions League	frauen-champions-league	1	6	2017
Women DFB-Pokal	frauen-dfb-pokal	BV Cloppenburg	SC Sand	2	3	Women DFB-Pokal	frauen-dfb-pokal	18	11	2012
Women DFB-Pokal	frauen-dfb-pokal	FSV Jägersburg	ETSV Würzburg	3	4	Women DFB-Pokal	frauen-dfb-pokal	31	8	2013
Women DFB-Pokal	frauen-dfb-pokal	Herforder SV	FFV Leipzig	0	0	Women DFB-Pokal	frauen-dfb-pokal	29	9	2013
Women DFB-Pokal	frauen-dfb-pokal	SV Dirmingen	TuS Issel	2	4	Women DFB-Pokal	frauen-dfb-pokal	23	8	2015
Women DFB-Pokal	frauen-dfb-pokal	FSV Gütersloh 2009	SV Meppen	5	3	Women DFB-Pokal	frauen-dfb-pokal	21	8	2016
Women DFB-Pokal	frauen-dfb-pokal	Arminia Ibbenbüren	Bramfelder SV	5	3	Women DFB-Pokal	frauen-dfb-pokal	8	10	2016
Women DFB-Pokal	frauen-dfb-pokal	Werder Bremen	Turbine Potsdam	5	4	Women DFB-Pokal	frauen-dfb-pokal	8	10	2016
Women DFB-Pokal	frauen-dfb-pokal	1. FFC Fortuna Dresden	1. FC Union Berlin	3	4	Women DFB-Pokal	frauen-dfb-pokal	27	8	2017
Women DFB-Pokal	frauen-dfb-pokal	VfL Sindelfingen	SV Alberweiler	4	5	Women DFB-Pokal	frauen-dfb-pokal	12	8	2018
Women EURO	frauen-em	Italy	Germany	4	3	Women EURO	frauen-em	30	6	1993
Women Friendlies	frauen-freundschaft	Netherlands	New Zealand	4	2	Women Friendlies	frauen-freundschaft	6	3	2012
Women Friendlies	frauen-freundschaft	Scotland	Wales	6	5	Women Friendlies	frauen-freundschaft	8	3	2017
Women Olympic Games	frauen-olympische-spiele	Brazil	Australia	7	6	Women Olympic Games	frauen-olympische-spiele	13	8	2016
Women Olympic Games	frauen-olympische-spiele	USA	Sweden	3	4	Women Olympic Games	frauen-olympische-spiele	12	8	2016
Friendlies	freundschaft	Kazakhstan	Armenia	5	4	Friendlies	freundschaft	19	2	2004
Friendlies	freundschaft	Malaysia	Singapore	7	8	Friendlies	freundschaft	3	6	2006
Friendlies	freundschaft	Costa Rica	Honduras	3	2	Friendlies	freundschaft	10	9	2007
Friendlies	freundschaft	Kuwait	Iraq	5	4	Friendlies	freundschaft	2	12	2010
Friendlies	freundschaft	El Salvador	Honduras	3	4	Friendlies	freundschaft	5	9	2010
Friendlies	freundschaft	Honduras	Ecuador	4	5	Friendlies	freundschaft	10	2	2011
Friendlies	freundschaft	Morocco	Cameroon	2	4	Friendlies	freundschaft	13	11	2011
Friendlies	freundschaft	Sudan	Uganda	2	3	Friendlies	freundschaft	13	11	2011
Friendlies	freundschaft	Finland	Latvia	5	6	Friendlies	freundschaft	3	6	2012
Friendlies	freundschaft	Argentina	Brazil	3	4	Friendlies	freundschaft	22	11	2012
Friendlies	freundschaft	Angola	Lesotho	3	5	Friendlies	freundschaft	14	7	2013
Friendlies	freundschaft	Zimbabwe	Malawi	3	1	Friendlies	freundschaft	13	7	2013
Friendlies	freundschaft	Trinidad & Tobago	UA Emirates	3	4	Friendlies	freundschaft	5	9	2013
Friendlies	freundschaft	Kuwait	Bahrain	2	3	Friendlies	freundschaft	7	1	2014
Friendlies	freundschaft	Curaçao	Aruba	3	5	Friendlies	freundschaft	30	1	2015
Friendlies	freundschaft	Namibia	Zambia	4	3	Friendlies	freundschaft	7	11	2015
Friendlies	freundschaft	Guatemala	El Salvador	4	2	Friendlies	freundschaft	14	10	2015
Friendlies	freundschaft	South Africa	Lesotho	4	2	Friendlies	freundschaft	18	6	2016
Friendlies	freundschaft	Macao	Brunei	4	3	Friendlies	freundschaft	12	11	2016
Friendlies	freundschaft	Thailand	Belarus	5	4	Friendlies	freundschaft	16	7	2017
Friendlies	freundschaft	South Africa	Madagascar	3	4	Friendlies	freundschaft	3	6	2018
Friendlies	freundschaft	South Africa	Angola	6	5	Friendlies	freundschaft	21	3	2018
Gold Cup Quali.	gold-cup-quali	Panama	Costa Rica	1	4	Gold Cup Quali.	gold-cup-quali	18	2	2007
Cup	irn-hazfi-cup	FC Zob Ahan	Esteghlal	5	4	Cup	irn-hazfi-cup	29	5	2016
InterLiga	mex-interliga	CF América	CF Monterrey	1	3	InterLiga	mex-interliga	14	1	2010
K League 1	kor-k-league-1	Suwon Bluewings	Ulsan Hyundai	1	3	K League 1	kor-k-league-1	23	11	2011
Club World Cup	klub-wm	CF América	Atlético Nacional	3	4	Club World Cup	klub-wm	18	12	2016
KNVB beker	ned-knvb-beker	ASWH Ido-Ambacht	WKE Emmen	4	2	KNVB beker	ned-knvb-beker	25	8	2007
KNVB beker	ned-knvb-beker	Be Quick '28	ADO Den Haag	3	4	KNVB beker	ned-knvb-beker	26	9	2007
KNVB beker	ned-knvb-beker	FC Lisse	AGOVV	4	5	KNVB beker	ned-knvb-beker	25	9	2007
KNVB beker	ned-knvb-beker	ONS Sneek	FC Zwolle	3	4	KNVB beker	ned-knvb-beker	26	9	2007
KNVB beker	ned-knvb-beker	VV Papendrecht	VV Haaglandia	3	4	KNVB beker	ned-knvb-beker	25	9	2008
KNVB beker	ned-knvb-beker	JVC Cuijk	ASWH Ido-Ambacht	3	5	KNVB beker	ned-knvb-beker	29	8	2009
KNVB beker	ned-knvb-beker	Sparta Nijkerk	FC Zwolle	2	4	KNVB beker	ned-knvb-beker	23	9	2009
KNVB beker	ned-knvb-beker	VV Baronie	BVV Barendrecht	6	5	KNVB beker	ned-knvb-beker	23	9	2009
KNVB beker	ned-knvb-beker	VV Haaglandia	SBV Excelsior	6	7	KNVB beker	ned-knvb-beker	22	9	2009
KNVB beker	ned-knvb-beker	HHC Hardenberg	SV Venray	1	4	KNVB beker	ned-knvb-beker	18	8	2010
KNVB beker	ned-knvb-beker	SC Genemuiden	FC Hilversum	5	4	KNVB beker	ned-knvb-beker	25	8	2010
KNVB beker	ned-knvb-beker	VV Haaglandia	SVZW	5	4	KNVB beker	ned-knvb-beker	25	8	2010
KNVB beker	ned-knvb-beker	Zwaluwen '30	RKSV Groene Ster	3	5	KNVB beker	ned-knvb-beker	25	8	2010
KNVB beker	ned-knvb-beker	De Graafschap	FC Utrecht	3	4	KNVB beker	ned-knvb-beker	22	9	2010
KNVB beker	ned-knvb-beker	Feyenoord	Roda JC Kerkrade	3	4	KNVB beker	ned-knvb-beker	22	9	2010
KNVB beker	ned-knvb-beker	FC Zwolle	Willem II	7	6	KNVB beker	ned-knvb-beker	21	9	2010
KNVB beker	ned-knvb-beker	RKSV Groene Ster	Dijkse Boys	1	3	KNVB beker	ned-knvb-beker	22	9	2010
KNVB beker	ned-knvb-beker	SDC Putten	VV DOVO Veenendaal	5	4	KNVB beker	ned-knvb-beker	21	9	2010
KNVB beker	ned-knvb-beker	SV Spakenburg	RBC Roosendaal	5	3	KNVB beker	ned-knvb-beker	21	9	2010
KNVB beker	ned-knvb-beker	FC Groningen	ADO Den Haag	5	4	KNVB beker	ned-knvb-beker	11	11	2010
KNVB beker	ned-knvb-beker	FC Zwolle	FC Twente	3	5	KNVB beker	ned-knvb-beker	9	11	2010
KNVB beker	ned-knvb-beker	Achilles'29	RKC Waalwijk	1	3	KNVB beker	ned-knvb-beker	18	1	2011
KNVB beker	ned-knvb-beker	Sparta Nijkerk	VV Noordwijk	3	5	KNVB beker	ned-knvb-beker	18	1	2011
KNVB beker	ned-knvb-beker	JVC Cuijk	Voorschoten '97	7	6	KNVB beker	ned-knvb-beker	24	8	2011
KNVB beker	ned-knvb-beker	VV Capelle	WKE Emmen	4	5	KNVB beker	ned-knvb-beker	24	8	2011
KNVB beker	ned-knvb-beker	Achilles'29	SC Telstar	2	1	KNVB beker	ned-knvb-beker	22	9	2011
KNVB beker	ned-knvb-beker	De Graafschap	FC Utrecht	4	3	KNVB beker	ned-knvb-beker	21	9	2011
KNVB beker	ned-knvb-beker	Vitesse	NAC Breda	5	4	KNVB beker	ned-knvb-beker	20	9	2011
KNVB beker	ned-knvb-beker	Sparta Rotterdam	GVVV	4	5	KNVB beker	ned-knvb-beker	20	12	2011
KNVB beker	ned-knvb-beker	De Treffers	VV Montfoort	5	6	KNVB beker	ned-knvb-beker	22	8	2012
KNVB beker	ned-knvb-beker	JVC Cuijk	BVV Barendrecht	5	4	KNVB beker	ned-knvb-beker	22	8	2012
KNVB beker	ned-knvb-beker	Sneek Wit Zwart	Jodan Boys	6	5	KNVB beker	ned-knvb-beker	22	8	2012
KNVB beker	ned-knvb-beker	VVOG Harderwijk	RKSV Leonidas Rotterdam	7	5	KNVB beker	ned-knvb-beker	22	8	2012
KNVB beker	ned-knvb-beker	Go Ahead Eagles	VVV-Venlo	4	3	KNVB beker	ned-knvb-beker	25	9	2012
KNVB beker	ned-knvb-beker	ONS Sneek	SBV Excelsior	5	4	KNVB beker	ned-knvb-beker	25	9	2012
KNVB beker	ned-knvb-beker	VVOG Harderwijk	FC Emmen	4	5	KNVB beker	ned-knvb-beker	25	9	2012
KNVB beker	ned-knvb-beker	Xerxes DZB	Helmond Sport	6	5	KNVB beker	ned-knvb-beker	26	9	2012
KNVB beker	ned-knvb-beker	NAC Breda	HBS-Craeyenhout	4	2	KNVB beker	ned-knvb-beker	31	10	2012
KNVB beker	ned-knvb-beker	SC Cambuur	SC Telstar	5	4	KNVB beker	ned-knvb-beker	30	10	2012
KNVB beker	ned-knvb-beker	FC Lisse	TEC VV	2	4	KNVB beker	ned-knvb-beker	28	8	2013
KNVB beker	ned-knvb-beker	USV Hercules	VV Noordwijk	3	4	KNVB beker	ned-knvb-beker	26	8	2015
KNVB beker	ned-knvb-beker	VV OJC Rosmalen	Sparta Nijkerk	6	5	KNVB beker	ned-knvb-beker	26	8	2015
KNVB beker	ned-knvb-beker	Jodan Boys	AVV Swift	4	2	KNVB beker	ned-knvb-beker	17	8	2016
KNVB beker	ned-knvb-beker	Magreb '90	Harkemase Boys	3	4	KNVB beker	ned-knvb-beker	24	8	2016
KNVB beker	ned-knvb-beker	SVV Scheveningen	VV Spijkenisse	3	2	KNVB beker	ned-knvb-beker	22	8	2017
KNVB beker	ned-knvb-beker	Rijnsburgse Boys	TOP Oss	4	5	KNVB beker	ned-knvb-beker	25	9	2018
KNVB beker	ned-knvb-beker	VV DOVO Veenendaal	SV Urk	4	5	KNVB beker	ned-knvb-beker	26	9	2018
KNVB beker	ned-knvb-beker	VV Sint Bavo	De Graafschap	3	5	KNVB beker	ned-knvb-beker	25	9	2018
KNVB beker	ned-knvb-beker	SV Urk	SDO Bussum	5	4	KNVB beker	ned-knvb-beker	18	8	2018
KNVB beker	ned-knvb-beker	ZVV Zaanlandia	Achilles'29	4	5	KNVB beker	ned-knvb-beker	18	8	2018
KNVB beker	ned-knvb-beker	VV Gemert	HSV Hoek	3	2	KNVB beker	ned-knvb-beker	22	8	2018
Kubok	rus-kubok	FK Amkar Perm	Zenit St. Petersburg	2	4	Kubok	rus-kubok	21	4	2010
Kubok	ukr-kubok	Desna Chernigov	Vorskla Poltava	2	4	Kubok	ukr-kubok	22	8	2015
Kubok	ukr-kubok	Zirka Kirovograd	Karpaty Lviv	5	4	Kubok	ukr-kubok	22	8	2015
Kubok	rus-kubok	FC Energomash Belgorod	FC Ufa	3	5	Kubok	rus-kubok	21	9	2016
Kubok	rus-kubok	Volga Ulyanovsk	FK Amkar Perm	3	4	Kubok	rus-kubok	21	9	2016
Kubok	rus-kubok	FK Amkar Perm	FC Ural	2	4	Kubok	rus-kubok	26	10	2016
Kubok	rus-kubok	FK Chita	Enisey Krasnoyarsk	7	8	Kubok	rus-kubok	23	8	2017
Kubok	rus-kubok	FK Torpedo Armavir	Kuban Krasnodar	2	3	Kubok	rus-kubok	23	8	2017
Kubok	rus-kubok	Spartak Nalchik	Chernomorets Novorossisk	4	2	Kubok	rus-kubok	23	8	2017
Kubok	rus-kubok	Olimpiyets Nizhny Novgorod	FC Ufa	4	1	Kubok	rus-kubok	21	9	2017
Kubok	rus-kubok	Spartak Nalchik	Dinamo Moskva	4	2	Kubok	rus-kubok	20	9	2017
Kubok	ukr-kubok	FK Lviv	FK Stal Kamjanske	5	3	Kubok	ukr-kubok	25	10	2017
Kubok	ukr-kubok	SK Dnipro-1	Chernomorets Odessa	8	7	Kubok	ukr-kubok	25	10	2017
Kubok	ukr-kubok	FC LNZ-Lebedyn	Hirnik Kriviy Rih	2	4	Kubok	ukr-kubok	22	8	2018
Kubok	ukr-kubok	FC Viktoriya Mykolaivka	Hornostayivka	1	3	Kubok	ukr-kubok	22	8	2018
Kubok	ukr-kubok	Kristal Kherson	Ahrobiznes Volochysk	4	2	Kubok	ukr-kubok	22	8	2018
Kubok	ukr-kubok	Niva-V Vinnitsa	Hirnik Kriviy Rih	3	4	Kubok	ukr-kubok	26	9	2018
Kubok	ukr-kubok	Zirka Kropyvnytskyi	Olimpik Donetsk	4	5	Kubok	ukr-kubok	26	9	2018
Kubok	rus-kubok	Dinamo Barnaul	FK Tom Tomsk	5	4	Kubok	rus-kubok	22	8	2018
Kubok	rus-kubok	FC Syzran-2003	Rotor Volgograd	4	3	Kubok	rus-kubok	22	8	2018
Kubok	rus-kubok	FC Volgar Astrakhan	Fakel Voronezh	4	2	Kubok	rus-kubok	22	8	2018
Kubok	rus-kubok	Olimpiyets Nizhny Novgorod	FC Ufa	5	3	Kubok	rus-kubok	26	9	2018
Kubok	rus-kubok	SKA-Energia Khabarovsk	Akhmat Grozny	2	4	Kubok	rus-kubok	26	9	2018
Kup Crne Gore	mne-kup-crne-gore	FK Budu?nost Podgorica	FK Rudar Pljevlja	3	4	Kup Crne Gore	mne-kup-crne-gore	2	6	2016
Kup na Makedonija	mkd-kup-na-makedonija	KF Shkëndija 79	FK Pelister	3	4	Kup na Makedonija	mkd-kup-na-makedonija	17	5	2017
Kup Srbije	srb-kup-srbije	FK Bežanija	FK Radni?ki 1923	6	5	Kup Srbije	srb-kup-srbije	28	10	2015
Kup Srbije	srb-kup-srbije	FK Kolubara	Vojvodina	4	5	Kup Srbije	srb-kup-srbije	28	10	2015
Kup Srbije	srb-kup-srbije	FK Metalac	OFK Beograd	6	7	Kup Srbije	srb-kup-srbije	28	10	2015
Kup Srbije	srb-kup-srbije	FK Sloga Petrovac	FK Voždovac	1	4	Kup Srbije	srb-kup-srbije	28	10	2015
Kup Srbije	srb-kup-srbije	Radnik Surdulica	FK Donji Srem Pe?inci	3	4	Kup Srbije	srb-kup-srbije	28	10	2015
Kup Srbije	srb-kup-srbije	FK Žarkovo	FK Metalac	5	4	Kup Srbije	srb-kup-srbije	21	9	2016
Kup Srbije	srb-kup-srbije	FK Zemun	Borac ?a?ak	4	5	Kup Srbije	srb-kup-srbije	21	9	2016
Kup Srbije	srb-kup-srbije	FK Jagodina	Borac ?a?ak	4	5	Kup Srbije	srb-kup-srbije	26	10	2016
Kup Srbije	srb-kup-srbije	FK Novi Pazar	Vojvodina	2	3	Kup Srbije	srb-kup-srbije	26	10	2016
Kup Srbije	srb-kup-srbije	Mladost Lu?ani	FK Rad Beograd	5	3	Kup Srbije	srb-kup-srbije	26	10	2016
Kup Srbije	srb-kup-srbije	Budu?nost Dobanovci	FK Voždovac	4	2	Kup Srbije	srb-kup-srbije	20	9	2017
Kup Srbije	srb-kup-srbije	FK In?ija	Radnik Surdulica	5	4	Kup Srbije	srb-kup-srbije	20	9	2017
Kup Srbije	srb-kup-srbije	FK Ma?va Šabac	Ba?ka Ba?ka Palanka	4	2	Kup Srbije	srb-kup-srbije	20	9	2017
Kup Srbije	srb-kup-srbije	FK Zemun	FK Rad Beograd	5	6	Kup Srbije	srb-kup-srbije	20	9	2017
Kup Srbije	srb-kup-srbije	Zlatibor ?ajetina	Radni?ki Niš	7	6	Kup Srbije	srb-kup-srbije	20	9	2017
Kup Srbije	srb-kup-srbije	Spartak Subotica	FK Ma?va Šabac	5	6	Kup Srbije	srb-kup-srbije	15	11	2017
Kup Srbije	srb-kup-srbije	FK Ma?va Šabac	Crvena Zvezda	5	4	Kup Srbije	srb-kup-srbije	14	3	2018
Kup Srbije	srb-kup-srbije	Ba?ka Ba?ka Palanka	Budu?nost Dobanovci	3	4	Kup Srbije	srb-kup-srbije	26	9	2018
Kup Srbije	srb-kup-srbije	Proleter Novi Sad	Mladost Lu?ani	3	4	Kup Srbije	srb-kup-srbije	26	9	2018
Latvijas kauss	lat-latvijas-kauss	Riga FC	FK Ventspils	5	6	Latvijas kauss	lat-latvijas-kauss	17	5	2017
League Cup	eng-league-cup	Grimsby Town	Oldham Athletic	4	5	League Cup	eng-league-cup	3	9	1996
League Cup	eng-league-cup	Manchester City	Blackpool FC	2	4	League Cup	eng-league-cup	26	8	1997
League Cup	eng-league-cup	Millwall FC	Northampton Town	2	0	League Cup	eng-league-cup	27	8	1997
League Cup	eng-league-cup	Chelsea FC	Blackburn Rovers	4	1	League Cup	eng-league-cup	15	10	1997
League Cup	eng-league-cup	Oxford United	Tranmere Rovers	6	5	League Cup	eng-league-cup	14	10	1997
League Cup	eng-league-cup	Ipswich Town	Chelsea FC	1	4	League Cup	eng-league-cup	7	1	1998
League Cup	eng-league-cup	Halifax Town	Wrexham AFC	4	2	League Cup	eng-league-cup	18	8	1998
League Cup	eng-league-cup	Preston North End	Grimsby Town	6	7	League Cup	eng-league-cup	18	8	1998
League Cup	eng-league-cup	Norwich City	Bolton Wanderers	1	3	League Cup	eng-league-cup	27	10	1998
League Cup	eng-league-cup	Nottingham Forest	Cambridge United	4	3	League Cup	eng-league-cup	27	10	1998
League Cup	eng-league-cup	Everton FC	Sunderland AFC	4	5	League Cup	eng-league-cup	11	11	1998
League Cup	eng-league-cup	Newcastle United	Blackburn Rovers	2	4	League Cup	eng-league-cup	11	11	1998
League Cup	eng-league-cup	Queens Park Rangers	Cardiff City	2	3	League Cup	eng-league-cup	25	8	1999
League Cup	eng-league-cup	AFC Bournemouth	Charlton Athletic	3	1	League Cup	eng-league-cup	21	9	1999
League Cup	eng-league-cup	Leicester City	Leeds United	4	2	League Cup	eng-league-cup	15	12	1999
League Cup	eng-league-cup	Middlesbrough FC	Arsenal FC	3	1	League Cup	eng-league-cup	30	11	1999
League Cup	eng-league-cup	Leicester City	Fulham FC	3	0	League Cup	eng-league-cup	12	1	2000
League Cup	eng-league-cup	AFC Bournemouth	Brentford FC	2	4	League Cup	eng-league-cup	10	9	2002
League Cup	eng-league-cup	Rushden & Diamonds	Millwall FC	5	3	League Cup	eng-league-cup	10	9	2002
League Cup	eng-league-cup	Charlton Athletic	Oxford United	5	6	League Cup	eng-league-cup	1	10	2002
League Cup	eng-league-cup	Chesterfield FC	West Ham United	4	5	League Cup	eng-league-cup	1	10	2002
League Cup	eng-league-cup	Blackburn Rovers	Walsall FC	5	4	League Cup	eng-league-cup	6	11	2002
League Cup	eng-league-cup	Newcastle United	Everton FC	2	3	League Cup	eng-league-cup	6	11	2002
League Cup	eng-league-cup	Bradford City	Darlington FC	3	5	League Cup	eng-league-cup	12	8	2003
League Cup	eng-league-cup	Chesterfield FC	Burnley FC	2	3	League Cup	eng-league-cup	12	8	2003
League Cup	eng-league-cup	Port Vale FC	Nottingham Forest	2	3	League Cup	eng-league-cup	12	8	2003
League Cup	eng-league-cup	Sheffield Wednesday	Hartlepool United	4	5	League Cup	eng-league-cup	13	8	2003
League Cup	eng-league-cup	Torquay United	Crystal Palace	1	3	League Cup	eng-league-cup	12	8	2003
League Cup	eng-league-cup	Charlton Athletic	Luton Town	8	7	League Cup	eng-league-cup	23	9	2003
League Cup	eng-league-cup	Leeds United	Swindon Town	4	3	League Cup	eng-league-cup	24	9	2003
League Cup	eng-league-cup	Arsenal FC	Rotherham United	9	8	League Cup	eng-league-cup	28	10	2003
League Cup	eng-league-cup	Middlesbrough FC	Everton FC	5	4	League Cup	eng-league-cup	3	12	2003
League Cup	eng-league-cup	Tottenham Hotspur	Middlesbrough FC	4	5	League Cup	eng-league-cup	17	12	2003
League Cup	eng-league-cup	Hull City	Wrexham AFC	5	3	League Cup	eng-league-cup	24	8	2004
League Cup	eng-league-cup	Kidderminster Harriers	Cardiff City	4	5	League Cup	eng-league-cup	24	8	2004
League Cup	eng-league-cup	Blackburn Rovers	AFC Bournemouth	3	4	League Cup	eng-league-cup	22	9	2004
League Cup	eng-league-cup	Bristol City	Everton FC	3	4	League Cup	eng-league-cup	22	9	2004
League Cup	eng-league-cup	Burnley FC	Wolverhampton Wanderers	4	2	League Cup	eng-league-cup	21	9	2004
League Cup	eng-league-cup	Crewe Alexandra	Sunderland AFC	4	2	League Cup	eng-league-cup	21	9	2004
League Cup	eng-league-cup	Sheffield United	Watford FC	2	4	League Cup	eng-league-cup	26	10	2004
League Cup	eng-league-cup	Mansfield Town	Stoke City	3	0	League Cup	eng-league-cup	23	8	2005
League Cup	eng-league-cup	Preston North End	Barnsley FC	4	5	League Cup	eng-league-cup	23	8	2005
League Cup	eng-league-cup	Torquay United	AFC Bournemouth	3	4	League Cup	eng-league-cup	24	8	2005
League Cup	eng-league-cup	Doncaster Rovers	Manchester City	3	0	League Cup	eng-league-cup	21	9	2005
League Cup	eng-league-cup	Shrewsbury Town	Sheffield United	3	4	League Cup	eng-league-cup	20	9	2005
League Cup	eng-league-cup	Carlisle United	Bradford City	4	3	League Cup	eng-league-cup	22	8	2006
League Cup	eng-league-cup	Swindon Town	Brentford FC	3	4	League Cup	eng-league-cup	22	8	2006
League Cup	eng-league-cup	Southend United	Leyton Orient	3	4	League Cup	eng-league-cup	9	8	2011
League Cup	eng-league-cup	Wycombe Wanderers	Colchester United	5	4	League Cup	eng-league-cup	9	8	2011
League Cup	eng-league-cup	West Ham United	Sheffield United	4	5	League Cup	eng-league-cup	26	8	2014
League Cup	sco-league-cup	Hamilton Academical	Motherwell FC	6	5	League Cup	sco-league-cup	24	9	2014
League Cup	sco-league-cup	East Fife FC	Dumbarton FC	3	2	League Cup	sco-league-cup	1	8	2015
League Cup	sco-league-cup	Dumbarton FC	Peterhead FC	5	6	League Cup	sco-league-cup	30	7	2016
League Cup	sco-league-cup	Ross County FC	Raith Rovers	3	4	League Cup	sco-league-cup	23	7	2016
League Cup	sco-league-cup	Berwick Rangers	Albion Rovers	4	5	League Cup	sco-league-cup	19	7	2016
League Cup	eng-league-cup	Scunthorpe United	Notts County	6	5	League Cup	eng-league-cup	8	8	2017
League Cup	eng-league-cup	Burnley FC	Leeds United	3	5	League Cup	eng-league-cup	19	9	2017
League Cup	eng-league-cup	Manchester City	Wolverhampton Wanderers	4	1	League Cup	eng-league-cup	24	10	2017
League Cup	eng-league-cup	Leicester City	Manchester City	3	4	League Cup	eng-league-cup	19	12	2017
League Cup	eng-league-cup	Walsall FC	Macclesfield Town	1	3	League Cup	eng-league-cup	28	8	2018
League Cup	irl-league-cup	St Patrick's Athletic	Dundalk FC	7	8	League Cup	irl-league-cup	9	4	2018
League Cup	irl-league-cup	Waterford United	Cork City	5	3	League Cup	irl-league-cup	23	4	2018
Serie C Playoff	ita-serie-c-playoff	Bassano Virtus	SS Juve Stabia	5	4	Serie C Playoff	ita-serie-c-playoff	17	5	2015
Serie C Playoff	ita-serie-c-playoff	Bassano Virtus	AC Reggiana	3	1	Serie C Playoff	ita-serie-c-playoff	31	5	2015
Serie C Playoff	ita-serie-c-playoff	Matera Calcio	Calcio Como	2	4	Serie C Playoff	ita-serie-c-playoff	31	5	2015
Serie C Playoff	ita-serie-c-playoff	Parma Calcio 1913	Pordenone Calcio	5	4	Serie C Playoff	ita-serie-c-playoff	13	6	2017
Serie C Playoff	ita-serie-c-playoff	US Alessandria 1912	US Lecce	5	4	Serie C Playoff	ita-serie-c-playoff	4	6	2017
Liga Profesional	bol-liga-profesional	Aurora	Blooming	4	3	Liga Profesional	bol-liga-profesional	3	11	2008
Liga Profesional	bol-liga-profesional	Oriente Petrolero	San José	4	3	Liga Profesional	bol-liga-profesional	14	11	2009
Liga Profesional	bol-liga-profesional	Real Potosí	Jorge Wilstermann	4	3	Liga Profesional	bol-liga-profesional	15	11	2009
Liga Profesional	bol-liga-profesional	The Strongest	Real Potosí	1	3	Liga Profesional	bol-liga-profesional	25	11	2009
Liga Profesional	bol-liga-profesional	Aurora	Blooming	4	3	Liga Profesional	bol-liga-profesional	15	11	2009
Major League Soccer	usa-major-league-soccer	D.C. United	New England Revolution	7	6	Major League Soccer	usa-major-league-soccer	6	11	2004
Major League Soccer	usa-major-league-soccer	FC Dallas	Colorado Rapids	4	5	Major League Soccer	usa-major-league-soccer	30	10	2005
ÖFB-Cup	aut-oefb-cup	DSV Leoben	BSV Bad Bleiberg	2	4	ÖFB-Cup	aut-oefb-cup	19	3	2002
ÖFB-Cup	aut-oefb-cup	SC Interwetten.com	Grazer AK	7	8	ÖFB-Cup	aut-oefb-cup	9	4	2002
ÖFB-Cup	aut-oefb-cup	WSG Wattens	Austria Wien (A)	3	5	ÖFB-Cup	aut-oefb-cup	16	8	2008
ÖFB-Cup	aut-oefb-cup	FC Blau Weiß Linz	Austria Wien (A)	5	4	ÖFB-Cup	aut-oefb-cup	18	9	2009
ÖFB-Cup	aut-oefb-cup	RB Salzburg (A)	FC Gratkorn	3	5	ÖFB-Cup	aut-oefb-cup	18	9	2009
ÖFB-Cup	aut-oefb-cup	FC Pasching	SC Magna Wiener Neustadt	2	4	ÖFB-Cup	aut-oefb-cup	18	9	2009
ÖFB-Cup	aut-oefb-cup	FC Trenkwalder Admira	FC Gratkorn	4	2	ÖFB-Cup	aut-oefb-cup	9	3	2010
ÖFB-Cup	aut-oefb-cup	SV Ried	Austria Lustenau	4	2	ÖFB-Cup	aut-oefb-cup	31	3	2010
ÖFB-Cup	aut-oefb-cup	SVG Reichenau	SK Austria Klagenfurt	4	1	ÖFB-Cup	aut-oefb-cup	7	8	2011
ÖFB-Cup	aut-oefb-cup	RB Salzburg (A)	SV Mattersburg	5	4	ÖFB-Cup	aut-oefb-cup	21	9	2011
ÖFB-Cup	aut-oefb-cup	ATSV Stadl-Paura	FC Blau Weiß Linz	4	3	ÖFB-Cup	aut-oefb-cup	21	7	2018
Olympic Games	olympische-spiele	Brazil	Canada	4	2	Olympic Games	olympische-spiele	6	8	1984
Playoff	eng-playoff	Swansea City	Barnsley FC	3	4	Playoff	eng-playoff	27	5	2006
Playoff	eng-playoff	Leyton Orient	Rotherham United	3	4	Playoff	eng-playoff	25	5	2014
Playoff	eng-playoff	Bristol Rovers	Grimsby Town	5	3	Playoff	eng-playoff	17	5	2015
Pohár FA?R	cze-pohar-facr	FK Jablonec	FK Mladá Boleslav	5	4	Pohár FA?R	cze-pohar-facr	17	5	2013
Pohár FA?R	cze-pohar-facr	FK Mladá Boleslav	Baník Ostrava	5	4	Pohár FA?R	cze-pohar-facr	14	3	2018
Pokal Slovenije	svn-pokal-slovenije	NK Celje	NK Maribor	6	7	Pokal Slovenije	svn-pokal-slovenije	25	5	2016
Primera A	col-primera-a	Deportes Tolima	La Equidad	1	3	Primera A	col-primera-a	23	5	2010
Primera A	col-primera-a	Millonarios	Independiente Medellín	5	4	Primera A	col-primera-a	16	12	2012
Primera A	col-primera-a	Deportes Tolima	Atlético Bucaramanga	4	2	Primera A	col-primera-a	11	12	2016
Primera Promotion	esp-primera-aufstieg	Granada CF	Celta Vigo	5	4	Primera Promotion	esp-primera-aufstieg	11	6	2011
Primera División	ven-primera-division	Trujillanos FC	Atlético El Vigía	7	6	Primera División	ven-primera-division	23	5	2013
Primera División	chi-primera-division	Universidad Católica	San Marcos	6	5	Primera División	chi-primera-division	21	5	2015
Primera División	chi-primera-division	Unión La Calera	San Marcos	2	4	Primera División	chi-primera-division	15	5	2015
Primera División	chi-primera-division	Santiago Wanderers	Antofagasta	4	3	Primera División	chi-primera-division	8	5	2016
Puchar Polski	pol-puchar-polski	Zag??bie Lubin	Zawisza Bydgoszcz	5	6	Puchar Polski	pol-puchar-polski	2	5	2014
Puchar Polski	pol-puchar-polski	Arka Gdynia	Chojniczanka Chojnice	2	3	Puchar Polski	pol-puchar-polski	12	8	2015
Puchar Polski	pol-puchar-polski	GKS Jastrz?bie	Górnik ??czna	7	6	Puchar Polski	pol-puchar-polski	20	9	2016
Puchar Polski	pol-puchar-polski	GKS Be?chatów	Garbarnia Krakow	6	5	Puchar Polski	pol-puchar-polski	26	9	2018
Puchar Polski	pol-puchar-polski	GKS Katowice	Pogo? Szczecin	4	3	Puchar Polski	pol-puchar-polski	26	9	2018
Puchar Polski	pol-puchar-polski	Olimpia Grudzi?dz	Zag??bie Sosnowiec	5	3	Puchar Polski	pol-puchar-polski	27	9	2018
Puchar Polski	pol-puchar-polski	Wis?a Kraków	Lechia Gda?sk	4	5	Puchar Polski	pol-puchar-polski	25	9	2018
Relegation	cro-relegation	NK Istra 1961	HNK Šibenik	5	4	Relegation	cro-relegation	1	6	2016
Relegation B Nacional	arg-relegation-b-nacional	Ben Hur de Rafaela	Instituto de Córdoba	3	4	Relegation B Nacional	arg-relegation-b-nacional	5	6	2007
Relegation Eliteserien	nor-relegation-eliteserien	IL Hødd	FK Jerv	5	6	Relegation Eliteserien	nor-relegation-eliteserien	8	11	2015
Relegation Eliteserien	nor-relegation-eliteserien	Ranheim IL	Sogndal IL	5	4	Relegation Eliteserien	nor-relegation-eliteserien	2	12	2017
Segunda B Playoff	esp-segunda-b-playoff	UD SS Reyes	Levante UD B	3	1	Segunda B Playoff	esp-segunda-b-playoff	28	5	2017
State Cup	isr-state-cup	Hapoel Ra'anana	Maccabi Tel Aviv	2	4	State Cup	isr-state-cup	25	1	2017
Steypakappingin	fro-steypakappingin	EB/Streymur	ÍF Fuglafjørður	5	4	Steypakappingin	fro-steypakappingin	17	5	2007
Supercup	ned-supercup	PSV Eindhoven	Feyenoord	5	6	Supercup	ned-supercup	4	8	2018
Superliga de Colombia	col-superliga-de-colombia	Atlético Nacional	Deportivo Cali	3	4	Superliga de Colombia	col-superliga-de-colombia	30	1	2014
Svenska Cupen	swe-svenska-cupen	AIK Solna	Hammarby IF	2	4	Svenska Cupen	swe-svenska-cupen	15	3	2016
Svenska Cupen	swe-svenska-cupen	Kristianstad FC	Ljungskile SK	4	3	Svenska Cupen	swe-svenska-cupen	25	8	2016
Svenska Cupen	swe-svenska-cupen	Ytterhogdals IK	Syrianska FC	4	2	Svenska Cupen	swe-svenska-cupen	24	8	2016
Svenska Cupen	swe-svenska-cupen	Piteå IF	Degerfors IF	2	4	Svenska Cupen	swe-svenska-cupen	23	8	2017
Taça	por-taca	Moreirense FC	CD Nacional	5	6	Taça	por-taca	23	12	2011
Taça	por-taca	CD Cova Piedade	Gil Vicente	3	4	Taça	por-taca	9	11	2013
Taça	por-taca	FC Famalicão	CD Feirense	4	5	Taça	por-taca	17	10	2015
Taça	por-taca	AD Fafe	FC Penafiel	1	3	Taça	por-taca	22	11	2015
Taça	por-taca	CD Aves	CD Nacional	2	4	Taça	por-taca	16	12	2015
Taça	por-taca	Gil Vicente	Portimonense SC	4	3	Taça	por-taca	16	12	2015
Taça	por-taca	CD Santa Clara	Rio Ave FC	4	2	Taça	por-taca	16	10	2016
Taça	por-taca	AD Oliveirense	União Torreense	5	4	Taça	por-taca	15	10	2017
Taça	por-taca	CD Cova Piedade	Anadia FC	4	3	Taça	por-taca	14	10	2017
Taça	por-taca	Moura Atletico	Portimonense SC	6	7	Taça	por-taca	15	10	2017
Taça	por-taca	Caldas SC	FC Arouca	3	1	Taça	por-taca	19	11	2017
Taça	por-taca	FC Vizela	Vilaverdense FC	2	4	Taça	por-taca	19	11	2017
Taça	por-taca	Caldas SC	Académica de Coimbra	4	2	Taça	por-taca	30	12	2017
Taça	por-taca	Moreirense FC	CD Santa Clara	6	5	Taça	por-taca	13	12	2017
Taça da Liga	por-taca-da-liga	Sporting CP	Vitória Setúbal	2	3	Taça da Liga	por-taca-da-liga	22	3	2008
Taça da Liga	por-taca-da-liga	Sporting CP	SL Benfica	2	3	Taça da Liga	por-taca-da-liga	21	3	2009
Taça da Liga	por-taca-da-liga	Gil Vicente	Sporting Braga	4	2	Taça da Liga	por-taca-da-liga	22	3	2012
Taça da Liga	por-taca-da-liga	CD Santa Clara	Atlético CP	5	6	Taça da Liga	por-taca-da-liga	2	8	2015
Taça da Liga	por-taca-da-liga	Gil Vicente	Académico Viseu	4	5	Taça da Liga	por-taca-da-liga	2	8	2015
Taça da Liga	por-taca-da-liga	Oriental	SC Freamunde	4	2	Taça da Liga	por-taca-da-liga	2	8	2015
Taça da Liga	por-taca-da-liga	UD Oliveirense	SC Farense	5	3	Taça da Liga	por-taca-da-liga	1	8	2015
Taça da Liga	por-taca-da-liga	Varzim SC	FC Arouca	3	4	Taça da Liga	por-taca-da-liga	11	10	2015
Taça da Liga	por-taca-da-liga	CD Aves	Sporting Covilhã	4	5	Taça da Liga	por-taca-da-liga	31	7	2016
Taça da Liga	por-taca-da-liga	CD Cova Piedade	Leixões SC	4	3	Taça da Liga	por-taca-da-liga	31	7	2016
Taça da Liga	por-taca-da-liga	Gil Vicente	Académica de Coimbra	5	4	Taça da Liga	por-taca-da-liga	30	7	2016
Taça da Liga	por-taca-da-liga	Rio Ave FC	GD Chaves	3	1	Taça da Liga	por-taca-da-liga	27	10	2016
Taça da Liga	por-taca-da-liga	Académica de Coimbra	FC Arouca	2	4	Taça da Liga	por-taca-da-liga	23	7	2017
Taça da Liga	por-taca-da-liga	Sporting Covilhã	União da Madeira	3	4	Taça da Liga	por-taca-da-liga	23	7	2017
Taça da Liga	por-taca-da-liga	CD Aves	CD Santa Clara	8	7	Taça da Liga	por-taca-da-liga	28	7	2018
Türkiye Kupasi	tur-tuerkiye-kupasi	24 Erzincanspor	Antalyaspor	4	5	Türkiye Kupasi	tur-tuerkiye-kupasi	1	12	2015
Türkiye Kupasi	tur-tuerkiye-kupasi	Fatih Karagümrük SK	Mersin Idmanyurdu	4	5	Türkiye Kupasi	tur-tuerkiye-kupasi	2	12	2015
Türkiye Kupasi	tur-tuerkiye-kupasi	Kastamonuspor	Kas?mpa?a SK	7	6	Türkiye Kupasi	tur-tuerkiye-kupasi	2	12	2015
Türkiye Kupasi	tur-tuerkiye-kupasi	Afjet Afyonspor	Ümraniyespor	3	4	Türkiye Kupasi	tur-tuerkiye-kupasi	26	10	2016
Türkiye Kupasi	tur-tuerkiye-kupasi	Bal?kesirspor	Dar?ca Gençlerbirli?i	1	4	Türkiye Kupasi	tur-tuerkiye-kupasi	26	10	2016
Türkiye Kupasi	tur-tuerkiye-kupasi	Band?rmaspor	Sancaktepe Belediye	3	4	Türkiye Kupasi	tur-tuerkiye-kupasi	25	10	2016
Türkiye Kupasi	tur-tuerkiye-kupasi	Elaz??spor	Ofspor	4	1	Türkiye Kupasi	tur-tuerkiye-kupasi	25	10	2016
Türkiye Kupasi	tur-tuerkiye-kupasi	Ankara Demirspor	Ankara Adliyespor	3	1	Türkiye Kupasi	tur-tuerkiye-kupasi	30	8	2017
Türkiye Kupasi	tur-tuerkiye-kupasi	Sinopspor	Erbaaspor	5	4	Türkiye Kupasi	tur-tuerkiye-kupasi	30	8	2017
Türkiye Kupasi	tur-tuerkiye-kupasi	Altay Izmir	BB Erzurumspor	6	7	Türkiye Kupasi	tur-tuerkiye-kupasi	20	9	2017
Türkiye Kupasi	tur-tuerkiye-kupasi	Bal?kesirspor	Karsspor	5	6	Türkiye Kupasi	tur-tuerkiye-kupasi	19	9	2017
Türkiye Kupasi	tur-tuerkiye-kupasi	Düzyurtspor	Gümü?hanespor	3	4	Türkiye Kupasi	tur-tuerkiye-kupasi	20	9	2017
Türkiye Kupasi	tur-tuerkiye-kupasi	Kocaeli Birlikspor	Edirnespor	3	4	Türkiye Kupasi	tur-tuerkiye-kupasi	20	9	2017
Türkiye Kupasi	tur-tuerkiye-kupasi	Mu?laspor	Etimesgut Belediyespor	2	3	Türkiye Kupasi	tur-tuerkiye-kupasi	19	9	2017
Türkiye Kupasi	tur-tuerkiye-kupasi	Samsunspor	Ankara Demirspor	1	3	Türkiye Kupasi	tur-tuerkiye-kupasi	20	9	2017
Türkiye Kupasi	tur-tuerkiye-kupasi	?anl?urfaspor	Pazarspor	4	2	Türkiye Kupasi	tur-tuerkiye-kupasi	19	9	2017
Türkiye Kupasi	tur-tuerkiye-kupasi	Orhangazispor	?anl?urfaspor	3	0	Türkiye Kupasi	tur-tuerkiye-kupasi	25	10	2017
Türkiye Kupasi	tur-tuerkiye-kupasi	Sar?yer SK	Adana Demirspor	1	3	Türkiye Kupasi	tur-tuerkiye-kupasi	24	10	2017
Türkiye Kupasi	tur-tuerkiye-kupasi	Yeni Alt?nda? Bld.	Bursaspor	2	4	Türkiye Kupasi	tur-tuerkiye-kupasi	26	10	2017
Türkiye Kupasi	tur-tuerkiye-kupasi	1461 Trabzon	Tuzlaspor	5	4	Türkiye Kupasi	tur-tuerkiye-kupasi	25	9	2018
Türkiye Kupasi	tur-tuerkiye-kupasi	O?uzhanspor	Bugsa?spor	4	5	Türkiye Kupasi	tur-tuerkiye-kupasi	26	9	2018
U21 EURO	u21-h-em	Ukraine	Serbia	5	4	U21 EURO	u21-h-em	1	6	2006
U21 Friendlies	u-21-h-freundschaft	France	Germany	4	3	U21 Friendlies	u-21-h-freundschaft	12	6	1983
U21 Friendlies	u-21-h-freundschaft	Austria	Sweden	2	4	U21 Friendlies	u-21-h-freundschaft	18	11	2014
U15 Friendlies	u15-h-freundschaft	Italy	England	5	6	U15 Friendlies	u15-h-freundschaft	1	5	2018
U16 Friendlies	u16-h-freundschaft	Portugal	Germany	5	4	U16 Friendlies	u16-h-freundschaft	4	2	2016
U16 Friendlies	u16-h-freundschaft	Portugal	Brazil	4	2	U16 Friendlies	u16-h-freundschaft	2	4	2018
U16 Friendlies	u16-h-freundschaft	Italy	Germany	2	4	U16 Friendlies	u16-h-freundschaft	10	2	2018
U16 Friendlies	u16-h-freundschaft	Netherlands	Germany	1	3	U16 Friendlies	u16-h-freundschaft	8	2	2018
U16 Friendlies	u16-h-freundschaft	Netherlands	Italy	5	6	U16 Friendlies	u16-h-freundschaft	12	2	2018
U16 Friendlies	u16-h-freundschaft	Portugal	Germany	5	4	U16 Friendlies	u16-h-freundschaft	12	2	2018
U16 Friendlies	u16-h-freundschaft	Portugal	Netherlands	5	4	U16 Friendlies	u16-h-freundschaft	10	2	2018
U16 Friendlies	u16-h-freundschaft	Paraguay	Spain	3	4	U16 Friendlies	u16-h-freundschaft	15	6	2018
U16 Friendlies	u16-h-freundschaft	Senegal	Paraguay	11	10	U16 Friendlies	u16-h-freundschaft	17	6	2018
U17 Campeonato Sudamericano	u17-h-campeonato-sudamericano	Argentina	Brazil	5	6	U17 Campeonato Sudamericano	u17-h-campeonato-sudamericano	10	5	2009
U17 EURO	u17-h-em	France	Switzerland	2	4	U17 EURO	u17-h-em	10	5	2002
U17 EURO	u17-h-em	Spain	France	3	4	U17 EURO	u17-h-em	7	5	2002
U17 EURO	u17-h-em	Germany	France	2	4	U17 EURO	u17-h-em	5	5	2002
U17 EURO	u17-h-em	Spain	Denmark	4	3	U17 EURO	u17-h-em	4	5	2002
U17 EURO	u17-h-em	Portugal	England	3	2	U17 EURO	u17-h-em	14	5	2003
U17 EURO	u17-h-em	Portugal	England	3	2	U17 EURO	u17-h-em	15	5	2004
U17 EURO	u17-h-em	Spain	England	3	5	U17 EURO	u17-h-em	19	5	2015
U17 EURO	u17-h-em	Spain	England	4	1	U17 EURO	u17-h-em	19	5	2017
U17 EURO	u17-h-em	Spain	Germany	4	2	U17 EURO	u17-h-em	16	5	2017
U17 EURO Qualifiers	u17-h-em-qualifikation	Bosnia-Herzegovina	Azerbaijan	4	3	U17 EURO Qualifiers	u17-h-em-qualifikation	28	10	2014
U17 World Cup	u17-h-wm	France	Spain	4	5	U17 World Cup	u17-h-wm	1	9	2007
U18 Friendlies	u18-h-freundschaft	Greece	Morocco	6	7	U18 Friendlies	u18-h-freundschaft	30	6	2018
U19 EURO Qualifiers	u19-h-em-qualifikation	Switzerland	Ukraine	3	5	U19 EURO Qualifiers	u19-h-em-qualifikation	15	11	2011
U19 Friendlies	u19-h-freundschaft	Norway	Austria	5	6	U19 Friendlies	u19-h-freundschaft	30	8	2017
U19 Friendlies	u19-h-freundschaft	Indonesia	Malaysia	2	3	U19 Friendlies	u19-h-freundschaft	12	7	2018
U20 Women World Cup	u-20-d-wm	France	England	2	4	U20 Women World Cup	u-20-d-wm	24	8	2018
U20 Friendlies	u-20-h-freundschaft	Germany	Netherlands	2	4	U20 Friendlies	u-20-h-freundschaft	10	10	2016
U20 World Cup	u20-h-wm	Mexico	Brazil	5	3	U20 World Cup	u20-h-wm	6	7	1977
U20 World Cup	u20-h-wm	Uruguay	USSR	3	4	U20 World Cup	u20-h-wm	7	7	1977
U20 World Cup	u20-h-wm	Uruguay	Poland	5	3	U20 World Cup	u20-h-wm	6	9	1979
U20 World Cup	u20-h-wm	USSR	Nigeria	1	3	U20 World Cup	u20-h-wm	7	9	1985
U20 World Cup	u20-h-wm	Germany	Scotland	4	3	U20 World Cup	u20-h-wm	21	10	1987
U20 World Cup	u20-h-wm	Uruguay	Venezuela	3	4	U20 World Cup	u20-h-wm	8	6	2017
U20 World Cup	u20-h-wm	Uruguay	Italy	1	4	U20 World Cup	u20-h-wm	11	6	2017
U20 World Cup	u20-h-wm	Portugal	Uruguay	4	5	U20 World Cup	u20-h-wm	4	6	2017
U21 Friendlies	u-21-h-freundschaft	Austria	Ukraine	3	5	U21 Friendlies	u-21-h-freundschaft	2	6	2016
UI-Cup	ui-cup	KAA Gent	Vardar Skopje	3	4	UI-Cup	ui-cup	10	7	2004
UI-Cup	ui-cup	Atlético Madrid	Villarreal CF	1	3	UI-Cup	ui-cup	24	8	2004
Copa del Rey	esp-copa-del-rey	Cultural y Deportiva Leonesa [Leon]	CD Alaves [Vitoria]	4	3	Copa del Rey	esp-copa-del-rey	27	10	2004
Copa del Rey	esp-copa-del-rey	CD Castellón	CA Osasuna [Pamplona]	2	4	Copa del Rey	esp-copa-del-rey	26	10	2004
Copa del Rey	esp-copa-del-rey	Terrassa FC	UE Lleida	2	3	Copa del Rey	esp-copa-del-rey	10	11	2004
Copa del Rey	esp-copa-del-rey	Xerez CD [Jerez de la Frontera]	Real Valladolid CF	4	2	Copa del Rey	esp-copa-del-rey	31	8	2005
Copa del Rey	esp-copa-del-rey	Zamora CF	Real Sociedad de FÃŒÂ¼tbol	3	0	Copa del Rey	esp-copa-del-rey	20	10	2005
Copa del Rey	esp-copa-del-rey	RC Deportivo de La CoruÃŒÂ±a	Real Racing Club de Santander	4	1	Copa del Rey	esp-copa-del-rey	8	11	2006
Copa del Rey	esp-copa-del-rey	CF Palencia	SD Ponferradina	4	5	Copa del Rey	esp-copa-del-rey	5	9	2007
Copa del Rey	esp-copa-del-rey	SD Lemona	Cultural y Deportiva Leonesa [LeÃŒ_n]	2	4	Copa del Rey	esp-copa-del-rey	26	8	2009
Copa del Rey	esp-copa-del-rey	CA Ciudad de LorquÃŒ_	CP Ejido	5	4	Copa del Rey	esp-copa-del-rey	7	10	2009
Copa del Rey	esp-copa-del-rey	UD Melilla	AD Ceuta	6	7	Copa del Rey	esp-copa-del-rey	8	9	2010
Copa del Rey	esp-copa-del-rey	RB Linense	UD Melilla	5	6	Copa del Rey	esp-copa-del-rey	12	9	2012
Copa del Rey	esp-copa-del-rey	CE Constancia	UD Melilla	7	8	Copa del Rey	esp-copa-del-rey	17	10	2012
Copa del Rey	esp-copa-del-rey	CD Linares	Mérida UD	4	2	Copa del Rey	esp-copa-del-rey	4	9	2002
Copa del Rey	esp-copa-del-rey	FC Andorra	CE Sabadell FC	4	5	Copa del Rey	esp-copa-del-rey	19	10	1983
Copa del Rey	esp-copa-del-rey	Granada CF	AD Ceuta (1)	2	1	Copa del Rey	esp-copa-del-rey	21	1	1981
Copa del Rey	esp-copa-del-rey	Athletic Club de Bilbao	RC Deportivo de La CoruÃƒÂ±a	4	1	Copa del Rey	esp-copa-del-rey	31	1	1979
Copa del Rey	esp-copa-del-rey	CD Di­ter Zafra	CP Cacereño	5	3	Copa del Rey	esp-copa-del-rey	11	10	1978
Copa del Rey	esp-copa-del-rey	Pontevedra CF	Sevilla FC	4	5	Copa del Rey	esp-copa-del-rey	9	3	1977
Copa del Rey	esp-copa-del-rey	CD Mirandes	CD Logroñes	2	5	Copa del Rey	esp-copa-del-rey	1	11	1973
Copa del Rey	esp-copa-del-rey	RCD Español (Barcelona)	Real Betis Balompié	-1	-1	Copa del Rey	esp-copa-del-rey	2	5	1971
Copa del Rey	esp-copa-del-rey	Xerez CD [Jerez de la Frontera]	CD San Fernando	4	1	Copa del Rey	esp-copa-del-rey	17	11	1974
Copa del Rey	esp-copa-del-rey	Albacete Balompié	CD Pegaso [Madrid]	5	6	Copa del Rey	esp-copa-del-rey	16	11	1975
Copa del Rey	esp-copa-del-rey	Granada CF	CD Ensidesa [Avilés]	5	3	Copa del Rey	esp-copa-del-rey	26	10	1976
Copa del Rey	esp-copa-del-rey	CD Toledo	AD Arganda [Arganda del Rey]	5	3	Copa del Rey	esp-copa-del-rey	28	9	1977
Copa del Rey	esp-copa-del-rey	CD Hospitalet	CD Sariñena	3	5	Copa del Rey	esp-copa-del-rey	28	9	1977
Copa del Rey	esp-copa-del-rey	CD Toledo	CD Badajoz	4	3	Copa del Rey	esp-copa-del-rey	16	11	1977
Copa del Rey	esp-copa-del-rey	Real Sociedad de Fútbol	Xerez CD	8	7	Copa del Rey	esp-copa-del-rey	16	11	1977
Copa del Rey	esp-copa-del-rey	Real Betis Balompié [Sevilla]	CD San Fernando	5	3	Copa del Rey	esp-copa-del-rey	12	10	1978
Copa del Rey	esp-copa-del-rey	CD Lugo	RC Deportivo de La Coruña	2	5	Copa del Rey	esp-copa-del-rey	29	11	1978
Copa del Rey	esp-copa-del-rey	Zamora CF	Palencia CF	3	5	Copa del Rey	esp-copa-del-rey	31	10	1979
Copa del Rey	esp-copa-del-rey	Arousa SC	RC Celta	3	5	Copa del Rey	esp-copa-del-rey	3	12	1980
Copa del Rey	esp-copa-del-rey	AD Alcorcón	CD Getafe	4	1	Copa del Rey	esp-copa-del-rey	16	9	1981
Copa del Rey	esp-copa-del-rey	RC Deportivo de La CoruÃŒÂ±a	Pontevedra CF	4	1	Copa del Rey	esp-copa-del-rey	28	11	1984
Copa del Rey	esp-copa-del-rey	Villarreal CF	CF GandÃŒ_a	3	0	Copa del Rey	esp-copa-del-rey	1	10	1986
Copa del Rey	esp-copa-del-rey	Real ÃŒÂvila CF	Real Burgos CF	11	12	Copa del Rey	esp-copa-del-rey	30	9	1987
Copa del Rey	esp-copa-del-rey	Atletico Madrileño	AD Rayo Vallecano [Madrid]	3	2	Copa del Rey	esp-copa-del-rey	15	9	1988
Copa del Rey	esp-copa-del-rey	CD Eldense	Elche CF	3	5	Copa del Rey	esp-copa-del-rey	19	10	1988
Copa del Rey	esp-copa-del-rey	Cádiz CF	Real Betis Balompié	4	2	Copa del Rey	esp-copa-del-rey	22	2	1989
Copa del Rey	esp-copa-del-rey	Barcelona Atlético Club	Cádiz CF	1	3	Copa del Rey	esp-copa-del-rey	1	11	1989
Copa del Rey	esp-copa-del-rey	Real Valladolid CF	Real Burgos CF	4	3	Copa del Rey	esp-copa-del-rey	30	12	1992
Copa del Rey	esp-copa-del-rey	RCD Mallorca	CD Tenerife	6	5	Copa del Rey	esp-copa-del-rey	20	1	1993
Copa del Rey	esp-copa-del-rey	Sevilla FC	RC Deportivo de La Coruña	1	3	Copa del Rey	esp-copa-del-rey	16	1	1997
Copa del Rey	esp-copa-del-rey	Menorca	Ciudadela	3	5	Copa del Rey	esp-copa-del-rey	10	10	1973
Copa del Rey	esp-copa-del-rey	Mallorca	Hércules	4	3	Copa del Rey	esp-copa-del-rey	11	5	2002
Copa del Rey	esp-copa-del-rey	FC Extremadura	Málaga	1	4	Copa del Rey	esp-copa-del-rey	11	9	2002
Copa del Rey	esp-copa-del-rey	Badajoz	Valladolid	10	11	Copa del Rey	esp-copa-del-rey	13	1	1999
Copa del Rey	esp-copa-del-rey	Real Sociedad de Futbol	Athletic Club Bilbao	5	6	Copa del Rey	esp-copa-del-rey	15	6	1975
Copa del Rey	esp-copa-del-rey	Malaga	Sevilla	4	3	Copa del Rey	esp-copa-del-rey	16	1	1974
Copa del Rey	esp-copa-del-rey	CD Pegaso	Albacete Balompié	4	5	Copa del Rey	esp-copa-del-rey	16	11	1975
Copa del Rey	esp-copa-del-rey	Ensidesa	Levante	5	3	Copa del Rey	esp-copa-del-rey	16	11	1975
Copa del Rey	esp-copa-del-rey	Sabadell	Andorra	4	5	Copa del Rey	esp-copa-del-rey	19	10	1983
Copa del Rey	esp-copa-del-rey	Levante	Cartagena	4	2	Copa del Rey	esp-copa-del-rey	19	12	1973
Copa del Rey	esp-copa-del-rey	Osasuna	Valladolid	5	1	Copa del Rey	esp-copa-del-rey	2	12	1987
Copa del Rey	esp-copa-del-rey	Europa	Levante	5	4	Copa del Rey	esp-copa-del-rey	22	12	1971
Copa del Rey	esp-copa-del-rey	Español	Gimnastic de Tarragona	6	7	Copa del Rey	esp-copa-del-rey	28	9	1983
Copa del Rey	esp-copa-del-rey	Cuidad de Murcia CF	Málaga CF	3	1	Copa del Rey	esp-copa-del-rey	29	11	2001
Copa del Rey	esp-copa-del-rey	Jaen	Murcia	6	7	Copa del Rey	esp-copa-del-rey	3	1	2001
Copa del Rey	esp-copa-del-rey	Osasuna	Vlladolid	5	1	Copa del Rey	esp-copa-del-rey	3	12	1987
Copa del Rey	esp-copa-del-rey	CD-Alcoyano	Cadiz-CF	8	9	Copa del Rey	esp-copa-del-rey	5	11	1986
Copa del Rey	esp-copa-del-rey	UD Las Palmas	Valencia CF	3	5	Copa del Rey	esp-copa-del-rey	5	2	1997
Copa del Rey	esp-copa-del-rey	Las Palmas	Real sociedad	2	4	Copa del Rey	esp-copa-del-rey	5	6	1976
Copa del Rey	esp-copa-del-rey	Mallorca	Sevilla	3	0	Copa del Rey	esp-copa-del-rey	8	1	1986
Copa del Rey	esp-copa-del-rey	CD Numancia	Real Sociedad de Fútbol	9	8	Copa del Rey	esp-copa-del-rey	8	11	1995
