# Supplementary material for: Ordering sequential competitions to reduce order relevance: Soccer penalty shootouts
Source: PLoS One. 2020 Dec 30;15(12):e0243786. doi: 10.1371/journal.pone.0243786 (PMC7773190; doi:10.1371/journal.pone.0243786)
Supplement: S3 File — (CSV) [file pone.0243786.s003.csv]

Table 1							Table 2						Table 3
Competition	Date	Home Team	Away Team	Starting team Won			Competition	Date	Home Team	Away Team	Starting team Won		Competition	Date	Home Team	Away Team	Starting team Won
Gold Cup	1/27/2002	Mexico	South Korea	0			Africa Cup	2/12/2000	South Africa	Tunisia	1		Copa del Rey	12/28/1977	RC Deportivo de La Coruña	RCD Español	1
DFB-Pokal	2/6/1985	1. FC Saarbrücken	VfB Stuttgart	0			League Cup	11/27/2001	Bolton Wanderers	Southampton FC	1		Copa del Rey	2/2/1977	Burgos CF	UE Lleida	1
EURO	6/21/1980	CSSR	Italy	0			Gold Cup	1/26/2002	Canada	Martinique	1		Copa del Rey	1/22/1992	CA Osasuna [Pamplona]	RC Deportivo de La Coruña	1
							DFB-Pokal	8/30/2002	SpVgg Unterhaching	1. FSV Mainz 05	0		Copa del Rey	1/22/1992	Valencia CF	FC Barcelona	0
													Copa del Rey	2/22/1989	RC Celta	CA Osasuna	0
													Copa del Rey	1/24/1979	Atletico de Madrid	Real Madrid	1
													Copa del Rey	10/27/1976	Linares CF	Real Racing Club de Santander	1
													Copa del Rey	9/17/1986	Villareal	Valencia	1
